# Supplementary material for: Structures of influenza A and B replication complexes give insight into avian to human host adaptation and reveal a role of ANP32 as an electrostatic chaperone for the apo-polymerase
Source: Nat Commun. 2024 Aug 19;15:6910. doi: 10.1038/s41467-024-51007-3 (PMC11333492; doi:10.1038/s41467-024-51007-3)
Supplement: Supplementary file 4 — Source Data [file 41467_2024_51007_MOESM4_ESM.xlsx]

## Sheet: Fig. 1
						Fig. 1H									Fig. 1P									Fig. 1A	frame_indices,x_coords,y_coords,contrasts,calibrated_values,fit_errors,diffblur_errors,neareast_neighbour_distances,selections		Fig. 1B	frame_indices,x_coords,y_coords,contrasts,calibrated_values,fit_errors,diffblur_errors,neareast_neighbour_distances,selections		Fig. 1C	frame_indices,x_coords,y_coords,contrasts,calibrated_values,fit_errors,diffblur_errors,neareast_neighbour_distances,selections		Fig. 1D	frame_indices,x_coords,y_coords,contrasts,calibrated_values,fit_errors,diffblur_errors,neareast_neighbour_distances,selections		Fig. 1E	frame_indices,x_coords,y_coords,contrasts,calibrated_values,fit_errors,diffblur_errors,neareast_neighbour_distances,selections		Fig. 1F	frame_indices,x_coords,y_coords,contrasts,calibrated_values,fit_errors,diffblur_errors,neareast_neighbour_distances,selections		Fig. 1G	frame_indices,x_coords,y_coords,contrasts,calibrated_values,fit_errors,diffblur_errors,neareast_neighbour_distances,selections		Fig. 1I	frame_indices,x_coords,y_coords,contrasts,calibrated_values,fit_errors,diffblur_errors,neareast_neighbour_distances,selections		Fig. 1J	frame_indices,x_coords,y_coords,contrasts,calibrated_values,fit_errors,diffblur_errors,neareast_neighbour_distances,selections
Fig. 1A			Fig. 1I			Volume (ml)	500 mM NaCl (280 mAU)	500 mM NaCl + huANP32A (280 mAU)	300 mM (280 mAU)	300 mM + huANP32A (280 mAU)	150 mM (280 mAU)	150 mM + huANP32A (280 mAU)	100 mM + hANP32A (280 mAU)		Volume (ml)	500 mM NaCl (280 mAU)	500 mM NaCl + huANP32A (280 mAU)	300 mM NaCl + huANP32A (280 mAU)	150 mM NaCl + huANP32A (280 mAU)	150 mM (280 mAU)	300 mM (280 mAU)	100 mM + hANP32A (280 mAU)			5.000000000000000000e+00,2.371356319748582919e+01,8.268263444939652373e+00,-8.279786690451339248e-03,nan,1.289049198268270580e-01,nan,1.456301738311210237e+01,1.000000000000000000e+00			5.000000000000000000e+00,7.283539863298094019e+01,9.348282247536168654e+00,-1.749810976098192111e-02,nan,1.287954753646765038e-01,nan,1.355879238092199301e+01,1.000000000000000000e+00			5.000000000000000000e+00,7.864127714110269096e+01,1.815183308146918861e+01,-9.430945507647291864e-03,2.143170352633568712e+02,1.293511550182676606e-01,0.000000000000000000e+00,1.817169344296888056e+01,1.000000000000000000e+00			5.000000000000000000e+00,8.761092569024553711e+01,1.899026323466446797e+01,-8.784406884518335124e-03,nan,1.283228400373556122e-01,nan,1.201564287104588047e+01,1.000000000000000000e+00			5.000000000000000000e+00,6.419053451287011569e+01,9.757217128725466537e+00,-1.038979282909352139e-02,2.247515216602600390e+02,1.019186336926568570e-01,0.000000000000000000e+00,1.010818491281542997e+01,1.000000000000000000e+00			5.000000000000000000e+00,4.153112022076931709e+01,4.172014055861751558e+01,-1.967404410737438186e-02,nan,6.776081308468839826e-02,nan,6.456450097893869255e+00,1.000000000000000000e+00			5.000000000000000000e+00,1.172571437418719000e+02,1.832598023923534925e+01,-1.316912801089981100e-02,3.137960860680178143e+02,9.429264467337594713e-02,0.000000000000000000e+00,1.010388687238098449e+01,1.000000000000000000e+00			5.000000000000000000e+00,3.251310100618091781e+01,1.252720193711066088e+01,-8.341158883297238730e-03,nan,2.275829773363881037e-01,nan,6.489466751126747646e+00,1.000000000000000000e+00			5.000000000000000000e+00,1.130763379890797893e+02,1.276660869895883543e+01,-1.211992000011614078e-02,nan,1.238733713165884875e-01,nan,9.706101605399524601e+00,1.000000000000000000e+00
						-0.101775	2.52481	-0.075298	-0.113685	-0.02905	-0.001997	-0.465574	-1.21067		-0.1018	-0.001995	0.188989	1.68872	0.007591	-0.043495	-0.007377	0.012781			5.000000000000000000e+00,3.731309244750218568e+01,1.347732089123210031e+01,-7.230478016638028881e-03,nan,1.420584288822163144e-01,nan,1.456301738311210237e+01,1.000000000000000000e+00			5.000000000000000000e+00,1.055883030067559787e+02,2.083681089458078617e+01,-8.423611074316484509e-03,nan,1.869918507287283704e-01,nan,1.284457955948855812e+01,1.000000000000000000e+00			5.000000000000000000e+00,8.399011135516552429e+01,3.551847971044477248e+01,-1.084638263297486166e-02,2.519840944769591147e+02,9.679983443623652040e-02,0.000000000000000000e+00,1.817169344296888056e+01,1.000000000000000000e+00			5.000000000000000000e+00,5.338290540196098988e+01,4.006479370684834862e+01,-1.217893138524435773e-02,nan,3.048356588240744847e-01,nan,7.093120543684132251e+00,1.000000000000000000e+00			5.000000000000000000e+00,3.089865750665704525e+01,2.882125978927145837e+01,-1.037534609389049664e-02,2.243818242202298734e+02,2.212327222362301393e-01,0.000000000000000000e+00,7.723511986800159157e+00,1.000000000000000000e+00			8.000000000000000000e+00,2.311758822776747735e+01,2.245262442967127114e+01,-1.074324807566776584e-02,nan,9.908152427146110774e-02,nan,2.072833003240398853e+01,1.000000000000000000e+00			5.000000000000000000e+00,1.068257356465827144e+02,4.875493823749472000e+01,-1.142900269098495562e-02,2.674885516028945744e+02,1.265875720977183150e-01,0.000000000000000000e+00,1.515142049626413012e+01,1.000000000000000000e+00			5.000000000000000000e+00,1.276463388349829486e+01,1.986018036247485341e+01,-1.161073788136756692e-02,nan,2.641768779945993240e-01,nan,5.939304256185242714e+00,1.000000000000000000e+00			5.000000000000000000e+00,4.349011860318088907e+01,1.442817618311874917e+01,1.244229914278321796e-02,nan,1.428282554306081753e-01,nan,9.388625957096245145e+00,1.000000000000000000e+00
						-0.101691	44.8025	-1.05318	-1.75172	-0.48597	0.145315	-2.71821	-0.651705		-0.101717	1.66144	2.21245	26.3356	1.2502	-1.20356	23.2015	5.30937			5.000000000000000000e+00,3.134521621953341963e+01,4.361774425474286687e+01,-1.217677210387577147e-02,nan,7.860275703265695579e-02,nan,1.623267352276254627e+01,1.000000000000000000e+00			5.000000000000000000e+00,7.095360635367373447e+01,2.469813681595529076e+01,-1.169918909776445325e-02,nan,1.546625580333640393e-01,nan,1.069947705933771509e+01,1.000000000000000000e+00			5.000000000000000000e+00,5.950776600840128339e+01,3.902599425194015481e+01,-9.260825607589612610e-03,2.097898710154912294e+02,1.119933249181248591e-01,0.000000000000000000e+00,2.465806972809718189e+01,1.000000000000000000e+00			5.000000000000000000e+00,5.008761963435240006e+01,4.687357664543710456e+01,-1.335365657782513170e-02,nan,2.603809993331370753e-01,nan,7.564286707616328265e+00,1.000000000000000000e+00			5.000000000000000000e+00,9.891067435302410615e+01,4.014921361429419733e+01,-9.566523275405643123e-03,2.036837411426606934e+02,2.932164632205848109e-01,0.000000000000000000e+00,6.316491365430612070e+00,1.000000000000000000e+00			1.000000000000000000e+01,3.571735877343660093e+01,3.891195151581759148e+01,-1.141892565035147571e-02,nan,7.894162868823551005e-02,nan,6.456450097893869255e+00,1.000000000000000000e+00			5.000000000000000000e+00,7.415835058142528169e+01,5.320910749344260182e+01,-1.665927187193089534e-02,4.066744295317192268e+02,1.355720407556194607e-01,0.000000000000000000e+00,6.596318818706469855e+00,1.000000000000000000e+00			5.000000000000000000e+00,1.886754050361674828e+01,3.452529653526611497e+01,-1.213806936260222215e-02,nan,2.195787820525255674e-01,nan,7.917082207899464485e+00,1.000000000000000000e+00			5.000000000000000000e+00,1.044528038528074774e+02,1.722116449891076684e+01,-1.193779546213786721e-02,nan,2.548652434679469225e-01,nan,8.070706488727189765e+00,1.000000000000000000e+00
						-0.101608	44.813	-1.06793	-1.77309	-0.599534	0.150506	-2.80755	-0.398693		-0.101634	1.70435	2.21307	26.3554	1.25011	-1.23026	23.7699	5.83929			5.000000000000000000e+00,1.127611361570773596e+01,4.904031425182200365e+01,-1.148971244139216155e-02,nan,8.762173090438962753e-02,nan,2.078877448759559954e+01,1.000000000000000000e+00			5.000000000000000000e+00,6.522333381921438900e+01,3.373377658434551307e+01,-1.055946883106148246e-02,nan,2.576439583952001566e-01,nan,4.628920316157263848e+00,1.000000000000000000e+00			5.000000000000000000e+00,7.377492960179377235e+01,5.913739514086578453e+01,-1.092307470022775562e-02,2.540249937770674080e+02,9.905770798087110141e-02,0.000000000000000000e+00,2.465806972809718189e+01,1.000000000000000000e+00			5.000000000000000000e+00,2.880959322772600473e+01,4.729489980749927724e+01,-1.349030597145512746e-02,nan,2.134260044197505701e-01,nan,5.906148197686088785e+00,1.000000000000000000e+00			5.000000000000000000e+00,7.650629523392662179e+01,5.559693955216155814e+01,-1.216916465953233294e-02,2.702863225222099004e+02,1.080332989252169584e-01,0.000000000000000000e+00,1.259846726521625548e+01,1.000000000000000000e+00			1.300000000000000000e+01,1.167384346893072689e+02,4.142351510086614752e+01,-1.128258022224336819e-02,nan,1.054564231016836828e-01,nan,2.064271970668588096e+01,1.000000000000000000e+00			5.000000000000000000e+00,1.198869152586436542e+02,5.643420449125206773e+01,-1.693494396703960556e-02,4.140105075137027484e+02,1.109225233352619799e-01,0.000000000000000000e+00,1.509785318255350539e+01,1.000000000000000000e+00			5.000000000000000000e+00,6.727565853916379979e+01,4.225562507278193181e+01,-1.538289003743302172e-02,nan,1.571391298552712312e-01,nan,8.935078504107236697e+00,1.000000000000000000e+00			5.000000000000000000e+00,8.539546913607834355e+00,2.033981487532263799e+01,1.099401361452345682e-02,nan,2.138292810309286862e-01,nan,1.117614887384765154e+01,1.000000000000000000e+00
						-0.101525	44.8265	-1.07159	-1.79423	-0.60996	0.15587	-2.89338	-0.142853		-0.101551	1.74736	2.2134	26.3746	1.2402	-1.2575	24.323	6.13544			6.000000000000000000e+00,4.889371505465368273e+01,5.065555788807036919e+01,-1.109671047635608226e-02,nan,8.917280503956803717e-02,nan,1.890715822390206924e+01,1.000000000000000000e+00			5.000000000000000000e+00,2.429740279118442103e+01,3.488622599342810560e+01,-9.199407788673952258e-03,nan,2.955302656764788871e-01,nan,4.060852343526764940e+00,1.000000000000000000e+00			6.000000000000000000e+00,1.120256021381143086e+02,1.235866055371040773e+01,-1.429806479775576344e-02,3.438389103220982292e+02,9.408871641940863562e-02,0.000000000000000000e+00,2.361238178436713397e+01,1.000000000000000000e+00			5.000000000000000000e+00,4.489982570302876752e+01,6.773651475079755357e+01,-1.089693434032082235e-02,nan,3.389416996357135226e-01,nan,8.894549626979417312e+00,1.000000000000000000e+00			5.000000000000000000e+00,3.227862386336087042e+01,6.264039124162044203e+01,-2.071669542576930895e-02,4.890208807769661803e+02,8.409928297076685322e-02,0.000000000000000000e+00,1.495967473030873762e+01,1.000000000000000000e+00			1.400000000000000000e+01,1.119439554462191637e+02,6.150173329064570993e+01,-1.158264896239884559e-02,nan,8.623201961545468031e-02,nan,2.064271970668588096e+01,1.000000000000000000e+00			6.000000000000000000e+00,2.655987225422159881e+01,7.060214038406804171e+00,-1.326500556153519493e-02,3.163475419486189253e+02,1.137232722869533363e-01,0.000000000000000000e+00,9.356879895230544975e+00,1.000000000000000000e+00			6.000000000000000000e+00,7.273752885058587481e+01,6.721424230288217672e+00,-9.554426739427234264e-03,nan,3.038606580567898563e-01,nan,1.450391800653875229e+01,1.000000000000000000e+00			5.000000000000000000e+00,9.700728705091067638e+01,2.033574035765230548e+01,-1.274598038910703703e-02,nan,2.815235460036280557e-01,nan,8.070706488727189765e+00,1.000000000000000000e+00
						-0.101441	44.8385	-1.07529	-1.81519	-0.610122	0.16151	-2.92507	0.04654		-0.101467	1.78969	2.21323	26.3939	1.17899	-1.2757	24.9127	6.14247			7.000000000000000000e+00,4.766589054668965275e+01,2.979314034278577594e+01,-1.216558970499773823e-02,nan,6.912068847007246664e-02,nan,1.932320865845620617e+01,1.000000000000000000e+00			5.000000000000000000e+00,8.778874992914289521e+01,4.927714746126765277e+01,-8.091069955297739563e-03,nan,2.387011582979249313e-01,nan,9.434544238342668976e+00,1.000000000000000000e+00			6.000000000000000000e+00,3.448610337164042505e+01,4.969088997891201132e+01,-1.130083899467451865e-02,2.640779094404303464e+02,7.821206162336624690e-02,0.000000000000000000e+00,2.719969856404766873e+01,1.000000000000000000e+00			6.000000000000000000e+00,5.273517452122368354e+01,3.300130988132902132e+01,-1.392093183936263766e-02,nan,1.980084690325720764e-01,nan,6.071303123979532756e+00,1.000000000000000000e+00			5.000000000000000000e+00,5.169150707050489046e+01,6.695813599985640963e+01,-1.208268076208846020e-02,2.680731667441391437e+02,1.060457901340895459e-01,0.000000000000000000e+00,1.604114082131086150e+01,1.000000000000000000e+00			1.700000000000000000e+01,7.289175840389917482e+01,3.948950531520130625e+01,-1.173455578284271321e-02,nan,9.847463617616536435e-02,nan,1.684882501976905189e+01,1.000000000000000000e+00			6.000000000000000000e+00,2.277780178493303964e+01,1.561866859160184973e+01,-1.184714116874385596e-02,2.786158892425548288e+02,1.661216901228682596e-01,0.000000000000000000e+00,9.016508470662998320e+00,1.000000000000000000e+00			6.000000000000000000e+00,6.897153981627253572e+00,2.078105747082294386e+01,-9.296723884378308225e-03,nan,3.033776052815373436e-01,nan,5.939304256185242714e+00,1.000000000000000000e+00			5.000000000000000000e+00,1.058249691517889346e+02,2.695184086002082324e+01,1.151107626571197702e-02,nan,2.186960997838741649e-01,nan,9.826947646771856171e+00,1.000000000000000000e+00
						-0.101358	44.8499	-1.07899	-1.78211	-0.610133	0.167312	-2.89542	-0.1315		-0.101384	1.83143	2.2123	26.4138	1.0745	-1.28846	25.4963	6.14896			8.000000000000000000e+00,2.754574786176643286e+01,2.783599118688238860e+01,-1.171604546425843683e-02,nan,7.296872646404661822e-02,nan,1.211324966322405849e+01,1.000000000000000000e+00			5.000000000000000000e+00,5.199682637646492367e+01,5.050801732107866115e+01,-1.829624845083852383e-02,nan,1.600065217002942797e-01,nan,7.538268902760798973e+00,1.000000000000000000e+00			1.100000000000000000e+01,8.876469822819342426e+01,1.641759179532317958e+01,-1.065583112456312993e-02,2.469132122582064994e+02,8.036663485260975293e-02,0.000000000000000000e+00,1.876418763192013017e+01,1.000000000000000000e+00			6.000000000000000000e+00,6.793897380519375417e+01,5.665396804368833727e+01,-1.120306725467589554e-02,nan,1.058816697387011674e-01,nan,1.858619188853536741e+01,1.000000000000000000e+00			6.000000000000000000e+00,1.733328641348710164e+01,7.728454846435200309e+00,-1.095574581899102021e-02,2.392344735938378903e+02,1.471698689453377895e-01,0.000000000000000000e+00,9.846883632129726394e+00,1.000000000000000000e+00			2.000000000000000000e+01,1.162417134500742009e+02,6.095051319552591451e+01,-1.072192257486315366e-02,nan,9.994731641104992459e-02,nan,4.837141161620932195e+01,1.000000000000000000e+00			7.000000000000000000e+00,9.798893855214161874e+01,2.752288371565850156e+01,-1.095982614083253551e-02,2.550030087412609419e+02,1.936333292648450000e-01,0.000000000000000000e+00,9.867105865012007371e+00,1.000000000000000000e+00			6.000000000000000000e+00,1.101883199775632107e+02,4.256001742919094255e+01,-1.163930688174719640e-02,nan,8.786617903545312913e-02,nan,1.983489864506767475e+01,1.000000000000000000e+00			5.000000000000000000e+00,2.878186236502352813e+01,2.838866150253805287e+01,1.274236869909804899e-02,nan,2.355021321069489249e-01,nan,8.459794716439326123e+00,1.000000000000000000e+00
						-0.101275	44.8614	-1.0827	-1.70682	-0.610127	0.173363	-2.86677	-0.421008		-0.101301	1.87346	2.21073	26.4339	0.970066	-1.31624	26.0638	6.15522			8.000000000000000000e+00,5.930615008506435970e+01,7.125666495771882580e+01,-1.058683738934044355e-02,nan,1.340076223717735493e-01,nan,2.308298974911272339e+01,1.000000000000000000e+00			5.000000000000000000e+00,8.310521234802010326e+01,5.746708645441377428e+01,-1.017081450254752294e-02,nan,1.736879403272204581e-01,nan,9.434544238342668976e+00,1.000000000000000000e+00			1.100000000000000000e+01,7.784184724673926858e+00,1.775015162647268951e+01,-1.083808724825640127e-02,2.517633409430870017e+02,8.402925555230067456e-02,0.000000000000000000e+00,3.978791442889838237e+01,1.000000000000000000e+00			6.000000000000000000e+00,1.075020144464603646e+02,6.719949748759073316e+01,-1.171621458607800294e-02,nan,9.306387661650961096e-02,nan,1.182849132198687947e+01,1.000000000000000000e+00			6.000000000000000000e+00,1.961473617954439774e+01,1.730739550966416829e+01,-1.211838405140674285e-02,2.689868274762097826e+02,1.258665717417981611e-01,0.000000000000000000e+00,9.846883632129726394e+00,1.000000000000000000e+00			2.100000000000000000e+01,4.188820765137372604e+01,5.935519245009263756e+01,-2.323804857998662890e-02,nan,4.261802082131471714e-02,nan,1.774608742504598879e+01,1.000000000000000000e+00			7.000000000000000000e+00,8.051780858894134951e+01,5.708329538829485017e+01,-1.265204345496176615e-02,3.000356340928373129e+02,1.627331180573794445e-01,0.000000000000000000e+00,7.446612518050065077e+00,1.000000000000000000e+00			6.000000000000000000e+00,8.086129959520012278e+01,5.536224171936783733e+01,-1.076292919355497334e-02,nan,1.111334382625891459e-01,nan,1.619154187877787976e+01,1.000000000000000000e+00			5.000000000000000000e+00,5.327565749262960537e+01,3.766990275087656670e+01,-8.309394846387162942e-03,nan,4.695569490355471221e-01,nan,4.320670776653765977e+00,1.000000000000000000e+00
						-0.101192	44.8716	-1.08641	-1.63146	-0.609995	0.179404	-2.83811	-0.716441		-0.101217	1.91494	2.20911	26.4533	0.865684	-1.34325	26.6046	6.16167			9.000000000000000000e+00,7.175706325402957475e+01,2.901946317553551324e+01,-1.172469818429655759e-02,nan,8.900528072900826260e-02,nan,7.115588811905166011e+00,1.000000000000000000e+00			5.000000000000000000e+00,6.577385502174334420e+01,6.017061391587296271e+01,-1.402698768699901961e-02,nan,1.676900987668773491e-01,nan,7.379254790921451423e+00,1.000000000000000000e+00			1.100000000000000000e+01,8.352533711933948268e+01,5.741849461908503116e+01,-1.038318813743258941e-02,2.396577437130792703e+02,2.012734835118699106e-01,0.000000000000000000e+00,9.952908756393663126e+00,1.000000000000000000e+00			6.000000000000000000e+00,6.732618908219529885e+01,1.136326577489230516e+01,-1.124677927021790376e-02,nan,1.491800040024739982e-01,nan,1.017657131630290124e+01,1.000000000000000000e+00			6.000000000000000000e+00,8.494492655829324690e+01,2.069580566489978679e+01,-1.118608021247045545e-02,2.451288181930538883e+02,2.651466557657428114e-01,0.000000000000000000e+00,6.241477262869391751e+00,1.000000000000000000e+00			2.200000000000000000e+01,1.584253879135047960e+01,2.299775187931479081e+01,-1.092851465205303858e-02,nan,1.075413618497836898e-01,nan,1.900489972605688394e+01,1.000000000000000000e+00			7.000000000000000000e+00,7.349210234979108236e+01,8.061457733467527476e+00,-2.742425654746363795e-02,6.931479916215736239e+02,1.288978589967796351e-01,0.000000000000000000e+00,1.268382244089316480e+01,1.000000000000000000e+00			7.000000000000000000e+00,1.432209238581627986e+01,4.100751005342659283e+01,-1.151621765396705112e-02,nan,1.603613736693766390e-01,nan,7.563247855552781118e+00,1.000000000000000000e+00			5.000000000000000000e+00,3.540662112898518643e+01,5.766085370603734361e+01,1.227415160014489089e-02,nan,3.058527281690635036e-01,nan,4.300725732467574502e+00,1.000000000000000000e+00
Fig. 1B			Fig. 1J			-0.101108	44.8825	-1.09023	-1.55496	-0.609769	0.185383	-2.80833	-1.01045		-0.101134	1.95768	2.20737	26.4727	0.761636	-1.37055	27.1698	6.1689			1.000000000000000000e+01,1.180127183715167973e+02,3.237262080312740409e+01,-1.111214516177029023e-02,nan,1.306859847030202859e-01,nan,6.263934289688362078e+00,1.000000000000000000e+00			5.000000000000000000e+00,4.176868275756883975e+01,6.606591479134760903e+01,-1.233172590489137015e-02,nan,1.252142742255525354e-01,nan,7.023266029957100365e+00,1.000000000000000000e+00			1.200000000000000000e+01,9.040111169520726264e+01,5.022237645058974920e+01,-1.130945228865280067e-02,2.643071230511931731e+02,1.226757802213692683e-01,0.000000000000000000e+00,9.952908756393663126e+00,1.000000000000000000e+00			7.000000000000000000e+00,2.935269234441476627e+01,2.430905923845546468e+01,-1.201749812727876711e-02,nan,1.406212056632472063e-01,nan,6.498715953955533031e+00,1.000000000000000000e+00			7.000000000000000000e+00,5.428312857402260505e+01,1.176188912048834823e+01,-1.229506726304467785e-02,2.735082179579277408e+02,2.428597413316768705e-01,0.000000000000000000e+00,7.047961374750502550e+00,1.000000000000000000e+00			2.200000000000000000e+01,6.788864972165976042e+01,2.340063313407884849e+01,-1.094593669646132424e-02,nan,1.173200003977019623e-01,nan,4.788470176391889765e+00,1.000000000000000000e+00			8.000000000000000000e+00,5.603639186906870862e+01,4.655187749193326141e+01,-1.401671284107732299e-02,3.363516820853674290e+02,1.439506437539038730e-01,0.000000000000000000e+00,6.612975887738062220e+00,1.000000000000000000e+00			7.000000000000000000e+00,2.893814490774099824e+01,4.887157469113152075e+01,-1.287111925247279819e-02,nan,1.383556821809660553e-01,nan,7.185835322905590239e+00,1.000000000000000000e+00			5.000000000000000000e+00,2.537411547994299710e+01,6.386841368499041494e+01,-1.080078562972838774e-02,nan,2.333719828967414367e-01,nan,7.501443334539132479e+00,1.000000000000000000e+00
						-0.101025	44.8921	-1.09412	-1.47897	-0.609756	0.192171	-2.77807	-1.30938		-0.101051	2.00239	2.20558	26.4923	0.661293	-1.39839	27.7364	6.17599			1.100000000000000000e+01,2.404869256296570867e+01,1.623851639101723165e+01,-1.107651874859758891e-02,nan,8.462673155259758939e-02,nan,1.211324966322405849e+01,1.000000000000000000e+00			5.000000000000000000e+00,1.921384114223977591e+01,7.233518271667830390e+01,-9.365292655440385014e-03,nan,2.661464738332869340e-01,nan,1.560713158204952578e+01,1.000000000000000000e+00			1.400000000000000000e+01,6.481659987700599856e+01,3.529630328149904983e+01,-1.143588202610590354e-02,2.676716217786828338e+02,1.057281009060981880e-01,0.000000000000000000e+00,1.289322388346491444e+01,1.000000000000000000e+00			7.000000000000000000e+00,5.374680706353062476e+01,6.865517348707146539e+01,-1.257645360608997467e-02,nan,1.518137217376486214e-01,nan,8.894549626979417312e+00,1.000000000000000000e+00			7.000000000000000000e+00,4.191203948369821575e+01,3.474288077857458035e+01,-1.256905288041764227e-02,2.805196139532434927e+02,3.107283584724028769e-01,0.000000000000000000e+00,5.554942871301268958e+00,1.000000000000000000e+00			2.600000000000000000e+01,5.890964159489782048e+01,5.433578955695671908e+01,-1.048889980535004304e-02,nan,9.768555136677492534e-02,nan,1.374719788356382466e+01,1.000000000000000000e+00			8.000000000000000000e+00,1.056245596175001253e+02,1.862396809957559185e+01,-1.354696247985793557e-02,3.238508691880323909e+02,1.190830331688746968e-01,0.000000000000000000e+00,1.163640022410265829e+01,1.000000000000000000e+00			8.000000000000000000e+00,8.317710553338327983e+00,5.089884864673116027e+01,-1.365740681432834128e-02,nan,1.088269143302058595e-01,nan,8.140115270218975851e+00,1.000000000000000000e+00			5.000000000000000000e+00,8.944393676954271655e+01,7.207307401208042563e+01,9.037835372841506940e-03,nan,2.873348963501053399e-01,nan,1.591016170736751434e+01,1.000000000000000000e+00
						-0.100942	44.9024	-1.09793	-1.40349	-0.609925	0.200358	-2.74848	-1.60661		-0.100967	2.04756	2.20413	26.5119	0.55741	-1.42519	28.3232	6.18306			1.100000000000000000e+01,1.057517655121564530e+02,5.379905571180403712e+01,-1.040529201306278351e-02,nan,1.206144116810116129e-01,nan,1.278177457007654283e+01,1.000000000000000000e+00			5.000000000000000000e+00,8.558307389915644592e+01,7.226806030953801496e+01,-8.901934129750146626e-03,nan,1.885439392155542349e-01,nan,7.698317487899246636e+00,1.000000000000000000e+00			1.500000000000000000e+01,3.885766001003135273e+01,4.260004636048758897e+01,-1.307578059963216376e-02,3.113119612667545653e+02,6.994342205984471761e-02,0.000000000000000000e+00,1.953207795078984788e+01,1.000000000000000000e+00			8.000000000000000000e+00,3.301056932156251378e+01,5.144633165591552881e+01,-1.261441164250230035e-02,nan,1.817129929689506040e-01,nan,5.906148197686088785e+00,1.000000000000000000e+00			7.000000000000000000e+00,4.689719137998980614e+01,3.719352372978578103e+01,-1.059733708286929484e-02,2.300626579298452725e+02,4.356071769020933848e-01,0.000000000000000000e+00,5.554942871301268958e+00,1.000000000000000000e+00			2.600000000000000000e+01,1.049007508008134408e+02,5.743051610277822050e+01,-1.160963332554802718e-02,nan,8.960836189535692498e-02,nan,2.151507399688944133e+01,1.000000000000000000e+00			8.000000000000000000e+00,6.785059850510663182e+01,5.127942210413198154e+01,-1.361076287468383945e-02,3.255487003433388509e+02,1.971314921873051906e-01,0.000000000000000000e+00,4.129148420336195002e+00,1.000000000000000000e+00			8.000000000000000000e+00,3.261122710015666826e+01,2.935219121292220734e+01,-1.031316159116630812e-02,nan,8.152751160797977459e-02,nan,1.468502434250532396e+01,1.000000000000000000e+00			6.000000000000000000e+00,7.996595300908990112e+01,7.212876575034508519e+00,1.735058333277177470e-02,nan,1.639076976834211719e-01,nan,1.026373878225753522e+01,1.000000000000000000e+00
						-0.100858	44.9132	-1.1018	-1.32847	-0.6102	0.208532	-2.71762	-1.9131		-0.100884	2.09244	2.20303	26.3986	0.453573	-1.45212	28.8964	6.18988			1.200000000000000000e+01,5.855024827800281884e+00,3.138558663648170466e+01,-1.155007020787269557e-02,nan,8.245664382774742229e-02,nan,2.197924233434915209e+01,1.000000000000000000e+00			6.000000000000000000e+00,9.954001582717020824e+01,9.505374699054215171e+00,-1.216629976362666558e-02,nan,2.726046152946067780e-01,nan,1.284457955948855812e+01,1.000000000000000000e+00			1.600000000000000000e+01,7.181510816792160767e+01,2.446781752350243266e+01,-1.064339469934257217e-02,2.465822589740188278e+02,1.137114836505320747e-01,0.000000000000000000e+00,1.289322388346491444e+01,1.000000000000000000e+00			8.000000000000000000e+00,4.668095902750308568e+01,3.345649817076218824e+01,-1.157531923565598836e-02,nan,3.033348638605506409e-01,nan,6.071303123979532756e+00,1.000000000000000000e+00			8.000000000000000000e+00,8.182160554819266451e+01,1.208971582815653178e+01,-8.548612243237708325e-03,1.776350112751555628e+02,2.070983026466070021e-01,0.000000000000000000e+00,5.324070309684286961e+00,1.000000000000000000e+00			2.700000000000000000e+01,2.549220208997290271e+01,6.624902041223183602e+00,-1.021925012759802853e-02,nan,1.013245201208222701e-01,nan,1.408338018522276158e+01,1.000000000000000000e+00			8.000000000000000000e+00,2.394398889130298258e+01,4.171348343935617464e+01,-1.099807441425193488e-02,2.560208568349183338e+02,4.171352285917437897e-01,0.000000000000000000e+00,7.765746153399671670e+00,1.000000000000000000e+00			8.000000000000000000e+00,4.156824219532510511e+01,5.304075159114470495e+01,-1.109659619388035298e-02,nan,1.121216714219824828e-01,nan,1.104944364366523857e+01,1.000000000000000000e+00			6.000000000000000000e+00,3.414120924800850077e+01,1.356551099254271620e+01,-1.209280804599032789e-02,nan,2.687175649846416103e-01,nan,9.388625957096245145e+00,1.000000000000000000e+00
						-0.100775	44.3864	-1.10573	-1.25138	-0.61086	0.216719	-2.68684	-2.2267		-0.100801	2.13634	2.20173	26.0647	0.349952	-1.47875	29.4597	6.1967			1.200000000000000000e+01,2.975207298038726833e+01,4.495320797985478833e+01,-1.206886894189491966e-02,nan,5.929885983748928169e-02,nan,1.462665379874963811e+01,1.000000000000000000e+00			6.000000000000000000e+00,2.211957746496891630e+01,1.434984736050507514e+01,-1.307466685346686183e-02,nan,1.518628083664027573e-01,nan,7.100541275335443991e+00,1.000000000000000000e+00			1.900000000000000000e+01,8.189201654945161835e+00,3.289594080031855583e+01,-1.141297954279199729e-02,2.670621498497027346e+02,9.605515587548407730e-02,0.000000000000000000e+00,1.288818421924085555e+01,1.000000000000000000e+00			8.000000000000000000e+00,9.571468959912887442e+01,6.621350565304007318e+01,-1.191350299506214669e-02,nan,8.710142264748022001e-02,nan,1.182849132198687947e+01,1.000000000000000000e+00			8.000000000000000000e+00,7.348174796631124650e+01,4.155713285012981117e+01,-1.268515112699660462e-02,2.834906121718063332e+02,1.779490305204158851e-01,0.000000000000000000e+00,7.344538554054031998e+00,1.000000000000000000e+00			2.700000000000000000e+01,1.070248983877042832e+02,2.080056430381221588e+01,-1.951996007488098969e-02,nan,5.778321973962552427e-02,nan,3.669148909168810491e+01,1.000000000000000000e+00			8.000000000000000000e+00,4.894740209505823003e+01,6.821779730214514359e+01,-1.264582633444370253e-02,2.998701865130744295e+02,1.455235320003318567e-01,0.000000000000000000e+00,6.266518817376404371e+00,1.000000000000000000e+00			8.000000000000000000e+00,3.215617111868301947e+01,6.047558446193102455e+00,-1.469454900942583284e-02,nan,2.373113194219955702e-01,nan,6.489466751126747646e+00,1.000000000000000000e+00			6.000000000000000000e+00,8.405072792446124197e+01,1.662876462031045222e+01,1.343830699948176874e-02,nan,1.151141087767713067e-01,nan,1.026373878225753522e+01,1.000000000000000000e+00
						-0.100692	43.2948	-1.10954	-1.1752	-0.611445	0.224992	-2.65681	-2.53511		-0.100718	2.18147	2.19984	25.6433	0.246753	-1.50625	29.7933	6.20427			1.200000000000000000e+01,1.178992169158775170e+02,4.543187223705749744e+01,-1.133829766908510568e-02,nan,2.064926363200372261e-01,nan,6.823156499066826974e+00,1.000000000000000000e+00			6.000000000000000000e+00,8.298003845516264221e+01,1.834423320933856871e+01,-1.342895406951412178e-02,nan,1.078007829828399045e-01,nan,1.355879238092199301e+01,1.000000000000000000e+00			1.900000000000000000e+01,2.092808640724857838e+01,3.485198469978005420e+01,-1.029971816814532690e-02,2.374364735348131319e+02,1.031133532145842580e-01,0.000000000000000000e+00,1.046143233607448408e+01,1.000000000000000000e+00			9.000000000000000000e+00,7.574897419693569134e+01,1.707459615114499130e+01,-1.160620911106697260e-02,nan,9.313086646776602695e-02,nan,1.017657131630290124e+01,1.000000000000000000e+00			9.000000000000000000e+00,6.394863627643834292e+01,5.661014187161209321e+01,-1.141299063422831703e-02,2.509355420556527747e+02,2.200354258953067799e-01,0.000000000000000000e+00,5.433070213913920199e+00,1.000000000000000000e+00			2.700000000000000000e+01,6.835405489668791290e+01,2.816643261089819816e+01,-1.099831549536802421e-02,nan,1.079909575722519666e-01,nan,4.788470176391889765e+00,1.000000000000000000e+00			9.000000000000000000e+00,1.151049739565698076e+02,8.453964480277832649e+00,-1.508387119721989883e-02,3.647504829023308162e+02,2.048759837131505224e-01,0.000000000000000000e+00,1.010388687238098449e+01,1.000000000000000000e+00			8.000000000000000000e+00,9.287504786083000852e+01,3.288149414967892170e+01,-1.170395437759916279e-02,nan,8.533278742346595003e-02,nan,1.156928295078520641e+01,1.000000000000000000e+00			6.000000000000000000e+00,1.507799494396310358e+01,2.940375447158812960e+01,1.079292432506121988e-02,nan,1.629485395971341788e-01,nan,8.002970035910543345e+00,1.000000000000000000e+00
						-0.100609	42.2003	-1.11249	-1.09877	-0.611525	0.237146	-2.6251	-2.84434		-0.100634	2.20994	2.19781	25.2218	0.143807	-1.52894	29.7528	6.2119			1.300000000000000000e+01,6.158509765518681434e+01,3.754665162150266866e+01,-1.117616005543773522e-02,nan,1.304984044863646275e-01,nan,9.371668077606150504e+00,1.000000000000000000e+00			6.000000000000000000e+00,1.879058316281509988e+01,2.062164800617053828e+01,-1.046746259757773759e-02,nan,2.629023599209284745e-01,nan,7.100541275335443991e+00,1.000000000000000000e+00			2.100000000000000000e+01,1.027847433772128483e+02,4.289831395000407355e+01,-1.072548866172567603e-02,2.487669113946962796e+02,9.212282902953083941e-02,0.000000000000000000e+00,1.152302613311582213e+01,1.000000000000000000e+00			9.000000000000000000e+00,1.123216628011331295e+02,4.255348120004095591e+01,-1.140770104267867756e-02,nan,1.321449084824728448e-01,nan,7.080920372785807437e+00,1.000000000000000000e+00			9.000000000000000000e+00,4.974723677265562571e+01,5.677475189669300981e+00,-1.178362160067417466e-02,2.604201292350632571e+02,2.960796024303268270e-01,0.000000000000000000e+00,7.589097925000906741e+00,1.000000000000000000e+00			2.800000000000000000e+01,3.840124706302891155e+01,1.225501352547840028e+01,-1.211666051156329131e-02,nan,8.032484282350960125e-02,nan,1.408338018522276158e+01,1.000000000000000000e+00			9.000000000000000000e+00,5.813633608739934289e+01,2.094885744592765064e+01,-1.338905154224121104e-02,3.196486050738224094e+02,1.669401599373145917e-01,0.000000000000000000e+00,5.329551339068744120e+00,1.000000000000000000e+00			9.000000000000000000e+00,3.460901567015636004e+01,4.445824781858964059e+01,-1.043454186623628439e-02,nan,3.177618057499915771e-01,nan,7.185835322905590239e+00,1.000000000000000000e+00			6.000000000000000000e+00,5.183650477540543733e+01,4.174384867795220089e+01,-1.139520984276242918e-02,nan,3.670039224426244751e-01,nan,4.320670776653765977e+00,1.000000000000000000e+00
						-0.100525	38.4711	-1.11383	-1.05348	-0.611452	0.255072	-2.59072	-3.16199		-0.100551	2.21597	2.19614	24.8007	0.076504	-1.53205	29.6402	6.2189			1.300000000000000000e+01,1.183807917874675013e+02,3.862573160863885136e+01,-1.130265569894469378e-02,nan,2.453588473562918759e-01,nan,6.263934289688362078e+00,1.000000000000000000e+00			6.000000000000000000e+00,9.730262176209002689e+01,5.137189170817166683e+01,-1.154597449592216322e-02,nan,1.360321042908809730e-01,nan,9.741750905955370854e+00,1.000000000000000000e+00			2.100000000000000000e+01,4.985800503106059267e+01,6.706209130635146209e+01,-1.220698455297258150e-02,2.881919006519133291e+02,7.361302597887753318e-02,0.000000000000000000e+00,2.943535231931684137e+01,1.000000000000000000e+00			9.000000000000000000e+00,1.153557955683295866e+01,4.821952294282959173e+01,-1.283834316555610214e-02,nan,1.677385365994682465e-01,nan,6.231315364346951213e+00,1.000000000000000000e+00			9.000000000000000000e+00,5.074162984254367359e+01,1.785545509411234022e+01,-1.073508325856184671e-02,2.335876348752815375e+02,1.881787203577264256e-01,0.000000000000000000e+00,7.047961374750502550e+00,1.000000000000000000e+00			2.900000000000000000e+01,4.580289513552942537e+01,5.018866442022697072e+01,-2.444959482658045496e-02,nan,5.363771634114811171e-02,nan,1.374719788356382466e+01,1.000000000000000000e+00			9.000000000000000000e+00,5.392767103982016863e+01,1.045400791336072288e+01,-1.056607422620921624e-02,2.445246367823839648e+02,2.952057617641344889e-01,0.000000000000000000e+00,7.294778890752138700e+00,1.000000000000000000e+00			1.000000000000000000e+01,7.590738036271463329e+01,3.994716103030791032e+01,-9.890481250590129822e-03,nan,2.723538575887124447e-01,nan,4.318625498168270127e+00,1.000000000000000000e+00			6.000000000000000000e+00,5.804321451585514779e+01,5.004378656087366295e+01,-1.236594262147149535e-02,nan,1.405635520614271217e-01,nan,1.012428849040014001e+01,1.000000000000000000e+00
						-0.100442	34.7149	-1.02695	-0.920476	-0.600235	0.272997	-2.54365	-3.47242		-0.100468	2.4063	2.16219	24.2317	0.071118	-1.44412	55.1145	4.98373			1.400000000000000000e+01,9.520874815665783331e+01,4.657281559664662041e+01,-1.061656943197721720e-02,nan,1.014054550903261687e-01,nan,1.278177457007654283e+01,1.000000000000000000e+00			7.000000000000000000e+00,4.445920554745255515e+01,5.060686209013292114e+01,-1.501089263814328265e-02,nan,2.352520409562496306e-01,nan,7.538268902760798973e+00,1.000000000000000000e+00			2.200000000000000000e+01,3.303924911543484910e+01,1.869039394045346114e+01,-1.143854699210438385e-02,2.677425408115884693e+02,8.852597087715374791e-02,0.000000000000000000e+00,1.784539736875114002e+01,1.000000000000000000e+00			1.000000000000000000e+01,2.651780211868771531e+01,3.015685424668492587e+01,-1.169535186992298574e-02,nan,1.788851607515006270e-01,nan,6.488399545460305617e+00,1.000000000000000000e+00			9.000000000000000000e+00,8.117359067110072601e+01,2.566904043201961372e+01,-1.430615319547370000e-02,3.249726706838321775e+02,1.867357529945590233e-01,0.000000000000000000e+00,6.241477262869391751e+00,1.000000000000000000e+00			3.000000000000000000e+01,6.604014011882778590e+00,4.229192424735773415e+01,-1.132087222594079998e-02,nan,8.569434086121630045e-02,nan,2.758111689131112954e+01,1.000000000000000000e+00			1.000000000000000000e+01,1.771840578887335482e+01,5.298926648648607340e+01,-2.683013362619269052e-02,6.773374247972139983e+02,1.480498982061563273e-01,0.000000000000000000e+00,5.105492941889420599e+00,1.000000000000000000e+00			1.000000000000000000e+01,8.722851437000760200e+01,6.109071214202814737e+00,-1.227631649011750453e-02,nan,1.383245762791509570e-01,nan,1.450391800653875229e+01,1.000000000000000000e+00			6.000000000000000000e+00,1.093614720571316923e+02,5.060892201612375629e+01,-1.146935206503826160e-02,nan,3.539149046166791823e-01,nan,6.980740215876184429e+00,1.000000000000000000e+00
Fig. 1C			Fig. 1K			-0.100359	32.3134	-0.834513	-0.720608	-0.578003	0.276003	-2.4878	-6.86422		-0.100384	2.76766	2.09411	23.543	0.086135	-1.24668	107.995	2.37526			1.400000000000000000e+01,7.097005981632004534e+01,3.609139570696872568e+01,-1.187998353087644197e-02,nan,8.385809207403949195e-02,nan,7.115588811905166011e+00,1.000000000000000000e+00			8.000000000000000000e+00,5.522557539796912884e+00,6.484309959268088619e+01,-1.246060970314333272e-02,nan,1.345045413667550482e-01,nan,1.560713158204952578e+01,1.000000000000000000e+00			2.200000000000000000e+01,7.853121293685278204e+01,6.040723484257046749e+01,-1.100889451531068298e-02,2.563087971326427805e+02,1.139102986933465678e-01,0.000000000000000000e+00,5.280534562888250960e+00,1.000000000000000000e+00			1.000000000000000000e+01,4.043893212782013080e+01,5.210877561776817402e+01,-1.208847533700967147e-02,nan,1.540002335022290225e-01,nan,7.457841911973367210e+00,1.000000000000000000e+00			9.000000000000000000e+00,1.162685206706386367e+02,3.424379018142061426e+01,-1.131608622062912038e-02,2.484557213119494747e+02,9.228831588276220632e-02,0.000000000000000000e+00,8.616413780538191958e+00,1.000000000000000000e+00			3.000000000000000000e+01,8.450694628035064682e+01,6.428552494834359265e+01,-1.065620377002628356e-02,nan,1.258706085469767366e-01,nan,2.151507399688944133e+01,1.000000000000000000e+00			1.000000000000000000e+01,4.795850769993137419e+01,3.231763329922685557e+01,-1.241653780384039361e-02,2.937684498094847072e+02,1.359119594787071561e-01,0.000000000000000000e+00,1.079015441410855480e+01,1.000000000000000000e+00			1.000000000000000000e+01,8.370095799648971990e+01,2.047239216589833788e+01,-1.143623821279893954e-02,nan,8.996210989115627221e-02,nan,4.942881434486344538e+00,1.000000000000000000e+00			6.000000000000000000e+00,8.058646589852817499e+01,2.747918263711430953e+01,1.295007792783704585e-02,nan,1.623667778458292021e-01,nan,1.139002557168787177e+01,1.000000000000000000e+00
						-0.100275	32.3178	-0.667068	-0.581319	-0.555771	0.275614	-2.44961	-11.6997		-0.100301	3.05752	2.04499	23.1185	0.099796	-1.11965	151.79	0.476679			1.500000000000000000e+01,9.095293581608585498e+01,3.320145518664300965e+01,-1.164415228557446474e-02,nan,8.273225984763221685e-02,nan,1.403229196861213701e+01,1.000000000000000000e+00			8.000000000000000000e+00,6.297756927144201455e+01,5.052370532082301935e+01,-1.462462990263613954e-02,nan,1.638615852796134753e-01,nan,7.224030487888991381e+00,1.000000000000000000e+00			2.200000000000000000e+01,6.950619637039632437e+01,1.181230725711652596e+01,-9.795604350795501444e-03,2.240211937821950130e+02,1.026010472500050730e-01,0.000000000000000000e+00,3.422858607612765525e+01,1.000000000000000000e+00			1.000000000000000000e+01,1.980585096328817230e+01,1.066721216529363225e+01,-1.168679147715948399e-02,nan,1.068465036295945803e-01,nan,1.465947290778542289e+01,1.000000000000000000e+00			9.000000000000000000e+00,7.823580697747517831e+01,7.274816592573132823e+01,-9.845808612124749490e-03,2.108307589686262418e+02,1.805646757101120325e-01,0.000000000000000000e+00,1.723820689597696187e+01,1.000000000000000000e+00			3.100000000000000000e+01,1.233905767809242171e+01,1.531364996750734875e+01,-1.281416160817987031e-02,nan,6.578619809579644429e-02,nan,1.576386844801396236e+01,1.000000000000000000e+00			1.000000000000000000e+01,7.588720610577145465e+01,6.881660418897322984e+01,-1.162075275698711864e-02,2.725913293674979059e+02,1.222007394690289850e-01,0.000000000000000000e+00,1.261400074398348536e+01,1.000000000000000000e+00			1.000000000000000000e+01,1.015765279239766556e+02,6.720798182413024335e+01,-9.841783996363305878e-03,nan,1.314891089677423519e-01,nan,1.836071619472473415e+01,1.000000000000000000e+00			6.000000000000000000e+00,3.011498498537480728e+01,3.674275694868914854e+01,-1.135460258733233911e-02,nan,2.681666056369581552e-01,nan,8.258324222114405089e+00,1.000000000000000000e+00
						-0.100192	32.3212	-0.667461	-0.581514	-0.553487	0.275071	-2.44874	-15.7044		-0.100218	3.05983	2.04468	23.1196	0.100553	-1.11974	151.789	0.476011			1.600000000000000000e+01,7.239973731718822592e+01,8.480886494797990949e+00,-1.095743393311788584e-02,nan,1.074227070734052880e-01,nan,1.965789579781903029e+01,1.000000000000000000e+00			8.000000000000000000e+00,4.533604527117410754e+01,7.211572391429299955e+01,-1.112524952934688949e-02,nan,2.693763028003809401e-01,nan,7.023266029957100365e+00,1.000000000000000000e+00			2.300000000000000000e+01,2.294984803850106658e+01,4.511619662416373444e+01,-9.912835096978139110e-03,2.271408925516435602e+02,1.344134680121620296e-01,0.000000000000000000e+00,1.046143233607448408e+01,1.000000000000000000e+00			1.100000000000000000e+01,5.663842433122029973e+01,2.617390609990792782e+01,-1.244302414152002531e-02,nan,1.012415481211134116e-01,nan,7.864400897322163964e+00,1.000000000000000000e+00			9.000000000000000000e+00,6.475547575498848119e+01,3.246004492111953255e+01,-1.343786560916262335e-02,3.027528616156917565e+02,3.363589183911137592e-01,0.000000000000000000e+00,1.063414114055928117e+01,1.000000000000000000e+00			3.200000000000000000e+01,6.075298158319238695e+01,3.776552265007903486e+01,-1.081159601367280912e-02,nan,7.719162522140998739e-02,nan,1.224413513064253145e+01,1.000000000000000000e+00			1.000000000000000000e+01,1.070437320981398415e+02,6.437132090892494318e+01,-1.130088849372055775e-02,2.640792266896848446e+02,1.367996677878987599e-01,0.000000000000000000e+00,1.459573912843094945e+01,1.000000000000000000e+00			1.100000000000000000e+01,7.034439436262391609e+01,7.091926177220950933e+01,-1.073701080463260182e-02,nan,2.851585327527621505e-01,nan,8.553875311684651095e+00,1.000000000000000000e+00			6.000000000000000000e+00,1.106684956257603147e+02,3.707565804714838720e+01,-1.218786227759082776e-02,nan,1.611159287476254809e-01,nan,1.122280816651701940e+01,1.000000000000000000e+00
						-0.100109	32.3252	-0.667806	-0.58155	-0.553827	0.274385	-2.44795	-15.7045		-0.100134	3.06197	2.04535	23.1201	0.101323	-1.11974	151.787	0.475433			1.600000000000000000e+01,4.427404917572213350e+01,4.320643703591143492e+01,-1.156379955507412169e-02,nan,1.132673136139417114e-01,nan,1.304337275756111048e+01,1.000000000000000000e+00			8.000000000000000000e+00,1.119687718196038730e+02,7.427582583207949085e+01,-8.519575210378162525e-03,nan,2.798416578823347267e-01,nan,1.837102647671611066e+01,1.000000000000000000e+00			2.400000000000000000e+01,3.610850715870849115e+01,3.626986669456159262e+01,-1.042112994657984348e-02,2.406674362993819329e+02,1.316365241865662394e-01,0.000000000000000000e+00,1.524649348350237510e+01,1.000000000000000000e+00			1.100000000000000000e+01,9.027804274082393476e+01,3.833485039993558985e+01,-1.269084359758297122e-02,nan,8.403518475722038250e-02,nan,1.754738091420056989e+01,1.000000000000000000e+00			1.000000000000000000e+01,1.799140831504027105e+01,5.233457087843657263e+01,1.519500685195172493e-02,-3.477187732975627910e+02,2.559955106634714816e-01,0.000000000000000000e+00,9.490760690346128570e+00,1.000000000000000000e+00			3.900000000000000000e+01,6.502337097146823908e+01,4.785037194963584284e+01,-1.115912644962495197e-02,nan,8.620947037796655721e-02,nan,1.116428521041100907e+01,1.000000000000000000e+00			1.000000000000000000e+01,2.485723997733541779e+01,6.816199266394215783e+01,-1.325275165263607724e-02,3.160214457173968299e+02,2.039413799846964137e-01,0.000000000000000000e+00,1.500602394467449585e+01,1.000000000000000000e+00			1.100000000000000000e+01,1.605491102604499787e+01,4.836957889883952078e+01,-1.159819453997439423e-02,nan,1.165624725334033496e-01,nan,7.563247855552781118e+00,1.000000000000000000e+00			6.000000000000000000e+00,1.778442448151095334e+01,6.937012731201711802e+01,-1.075965972030797080e-02,nan,2.657121251599704470e-01,nan,8.561940299522913023e+00,1.000000000000000000e+00
						-0.100025	32.3298	-0.667846	-0.581156	-0.554208	0.273845	-2.4474	-15.7049		-0.100051	3.06379	2.046	23.12	0.102111	-1.11975	151.786	0.474947			1.600000000000000000e+01,5.381813675137617281e+01,1.489625769298474900e+01,-1.120545339435448026e-02,nan,9.880811636953967803e-02,nan,1.086285793144785394e+01,1.000000000000000000e+00			9.000000000000000000e+00,6.318634532584903951e+01,3.789040757244520563e+01,-1.070166697150182894e-02,nan,2.938249441528655304e-01,nan,4.628920316157263848e+00,1.000000000000000000e+00			2.400000000000000000e+01,9.317705539540246207e+01,3.653651680543506330e+01,-1.085462485328585365e-02,2.522034332204118527e+02,1.090969041577420917e-01,0.000000000000000000e+00,1.152302613311582213e+01,1.000000000000000000e+00			1.200000000000000000e+01,6.979676795132905909e+01,4.974269934934885384e+01,-1.052152378698848270e-02,nan,1.496681666509305231e-01,nan,1.514174252881318417e+01,1.000000000000000000e+00			1.000000000000000000e+01,3.377080457474385611e+01,3.599087683828642525e+01,-1.083004659349201190e-02,2.360177826787146955e+02,1.258173198330421183e-01,0.000000000000000000e+00,7.723511986800159157e+00,1.000000000000000000e+00			4.200000000000000000e+01,3.202021326026946468e+01,2.082204331667071884e+01,-1.167901007156300214e-02,nan,8.508656664453873031e-02,nan,3.525510032430420893e+01,1.000000000000000000e+00			1.100000000000000000e+01,1.471197182251655278e+01,1.158880357910800285e+01,-1.310526575342262079e-02,3.120966086480293029e+02,1.574653740952518532e-01,0.000000000000000000e+00,9.016508470662998320e+00,1.000000000000000000e+00			1.100000000000000000e+01,5.934737568092850069e+01,5.059336562312117280e+01,-1.395413191988685922e-02,nan,2.324683492044070654e-01,nan,1.052276782248914166e+01,1.000000000000000000e+00			7.000000000000000000e+00,9.467595936015159808e+00,6.733612027234866559e+01,-1.259246137659297132e-02,nan,1.452354765788158586e-01,nan,8.561940299522913023e+00,1.000000000000000000e+00
						-0.099942	32.3347	-0.667424	-0.580599	-0.554721	0.273387	-2.44664	-15.7053		-0.099968	3.06455	2.04664	23.1198	0.103108	-1.11989	151.789	0.474554			1.600000000000000000e+01,5.706569735523366660e+01,4.575659580435833362e+01,-1.191692516454681376e-02,nan,9.693843278820435394e-02,nan,9.371668077606150504e+00,1.000000000000000000e+00			1.000000000000000000e+01,2.699475151121472649e+01,3.792182010965604633e+01,-1.133672033874070714e-02,nan,1.215599983046301569e-01,nan,4.060852343526764940e+00,1.000000000000000000e+00			2.500000000000000000e+01,1.186656243592809972e+02,1.438794660142193749e+01,-1.156711605593433931e-02,2.711639704559462984e+02,9.421125422530152171e-02,0.000000000000000000e+00,3.263500309664014765e+01,1.000000000000000000e+00			1.200000000000000000e+01,1.679996328832548258e+01,5.782902776208879203e+01,-1.001970900607433539e-02,nan,3.103823839934580775e-01,nan,7.901347205554819730e+00,1.000000000000000000e+00			1.100000000000000000e+01,5.155503616008797252e+01,5.280687081685072570e+01,-1.326445668437750865e-02,2.983152613779562898e+02,8.848556118837502815e-02,0.000000000000000000e+00,1.291564011488990360e+01,1.000000000000000000e+00			4.200000000000000000e+01,5.387709634365878486e+01,4.848426956033745228e+01,-1.149167218958747731e-02,nan,8.499093145988012576e-02,nan,1.116428521041100907e+01,1.000000000000000000e+00			1.100000000000000000e+01,9.906180359106572553e+01,5.215148383909590990e+01,-1.288314329087115843e-02,3.061855725448461385e+02,8.833452268634411908e-02,0.000000000000000000e+00,1.459573912843094945e+01,1.000000000000000000e+00			1.100000000000000000e+01,1.197268610756601674e+02,6.443646497119111416e+01,-1.047532212294122016e-02,nan,2.598752151193032267e-01,nan,1.836071619472473415e+01,1.000000000000000000e+00			7.000000000000000000e+00,6.458305795445711794e+01,1.158225917594296561e+01,1.117736568471275165e-02,nan,1.388723457905244318e-01,nan,7.526150902674647369e+00,1.000000000000000000e+00
						-0.099859	32.3404	-0.66703	-0.580149	-0.555265	0.273145	-2.445	-15.7056		-0.099885	3.06447	2.047	23.1194	0.104238	-1.12013	151.792	0.474187			1.600000000000000000e+01,6.031388123445277216e+01,6.111929836679729533e+01,-1.115941946464312461e-02,nan,9.734488603473556712e-02,nan,1.099042030197448305e+01,1.000000000000000000e+00			1.000000000000000000e+01,5.636817623650330233e+01,3.755893651644021247e+01,-1.072190534679414754e-02,nan,2.705248971351961185e-01,nan,6.826221706909229248e+00,1.000000000000000000e+00			2.600000000000000000e+01,8.235527877798089946e+01,6.404874081024023269e+01,-1.020691852404608836e-02,2.349669256992084456e+02,1.432329470032122076e-01,0.000000000000000000e+00,5.280534562888250960e+00,1.000000000000000000e+00			1.300000000000000000e+01,3.669611776843390771e+01,2.129344375806319078e+01,-1.113387192561549228e-02,nan,1.197360558690522270e-01,nan,4.695409198153855712e+00,1.000000000000000000e+00			1.200000000000000000e+01,2.800253223109300293e+01,1.200649974662366404e+01,-1.332461519972910971e-02,2.998547406311544137e+02,9.696694081823364897e-02,0.000000000000000000e+00,1.111861695553601059e+01,1.000000000000000000e+00			4.300000000000000000e+01,1.161622403465405284e+02,3.576578825371690584e+01,-1.067450877837376570e-02,nan,9.989629497794816348e-02,nan,4.475352515436402712e+01,1.000000000000000000e+00			1.200000000000000000e+01,3.676453190414810734e+01,1.423665505295834599e+01,-1.323391419980092173e-02,3.155201507897178317e+02,1.020727515585024836e-01,0.000000000000000000e+00,1.087035600013998682e+01,1.000000000000000000e+00			1.200000000000000000e+01,1.924052013757675894e+01,8.828697262484572761e+00,-1.276190424420668885e-02,nan,7.830942649187011551e-02,nan,1.321169078434831690e+01,1.000000000000000000e+00			7.000000000000000000e+00,7.333651741481575925e+01,3.759826994284773605e+01,-1.132375724251962097e-02,nan,2.425543936110966525e-01,nan,1.244819990671500065e+01,1.000000000000000000e+00
						-0.099776	32.3466	-0.666679	-0.579871	-0.555824	0.273462	-2.44335	-15.7059		-0.099801	3.06432	2.0474	23.1187	0.105716	-1.12035	151.795	0.473898			1.600000000000000000e+01,5.252950187254044323e+01,6.887769874083615207e+01,-1.151259541478168689e-02,nan,1.505985876091293640e-01,nan,1.099042030197448305e+01,1.000000000000000000e+00			1.100000000000000000e+01,1.142478078587818402e+01,3.541429003705458456e+01,-1.056245632330655299e-02,nan,1.320518353756873209e-01,nan,1.577059591305406627e+01,1.000000000000000000e+00			2.700000000000000000e+01,1.024750316558242673e+02,4.343008569580143785e+01,-1.076192099363999267e-02,2.497364343632199564e+02,8.482152278658972033e-02,0.000000000000000000e+00,1.157469889826921339e+01,1.000000000000000000e+00			1.300000000000000000e+01,3.364929918384408580e+01,5.743195978772133969e+01,-1.047407549106766853e-02,nan,1.899202524395839919e-01,nan,6.019611280575794865e+00,1.000000000000000000e+00			1.200000000000000000e+01,7.254294554858019239e+01,5.115696958797150273e+01,-1.226810990009269582e-02,2.728183688028587426e+02,9.128743814343276419e-02,0.000000000000000000e+00,9.346683332832904867e+00,1.000000000000000000e+00			4.400000000000000000e+01,7.246624714989276583e+01,2.609427377558030869e+01,-1.031201273317379312e-02,nan,1.225277650355526271e-01,nan,2.299400386114827555e+01,1.000000000000000000e+00			1.200000000000000000e+01,5.045463424820255227e+01,4.300569194211954738e+01,-1.240929955972125409e-02,2.935758284878028803e+02,1.043477650821343916e-01,0.000000000000000000e+00,6.612975887738062220e+00,1.000000000000000000e+00			1.200000000000000000e+01,9.505837744971724135e+01,2.152009547250810684e+01,-1.144272086304726557e-02,nan,9.220067890639049857e-02,nan,1.140564153632893962e+01,1.000000000000000000e+00			7.000000000000000000e+00,4.790115464772033249e+01,2.305871411284197947e+01,1.289955989304930779e-02,nan,2.732520897602296328e-01,nan,6.271898692388287344e+00,1.000000000000000000e+00
						-0.099692	32.3514	-0.666409	-0.579659	-0.556426	0.273825	-2.44164	-15.706		-0.099718	3.06338	2.04796	23.1182	0.107234	-1.12059	151.799	0.473565			1.800000000000000000e+01,1.112465848195196969e+02,4.363715082876376528e+01,-1.127007967422071454e-02,nan,7.903794261949648181e-02,nan,8.718442043241006800e+00,1.000000000000000000e+00			1.100000000000000000e+01,1.463317594996063598e+01,8.138900363772263447e+00,-1.077661475003717333e-02,nan,1.677206859992188548e-01,nan,9.727387636983662489e+00,1.000000000000000000e+00			2.800000000000000000e+01,5.363028599466087343e+01,2.933244980633381616e+01,-1.151911598505823801e-02,2.698866113422175204e+02,9.049161583108522589e-02,0.000000000000000000e+00,1.739549900245516056e+01,1.000000000000000000e+00			1.400000000000000000e+01,1.274128649031245963e+01,4.210596735213559327e+01,-1.427202966525275597e-02,nan,2.567724263318248434e-01,nan,6.231315364346951213e+00,1.000000000000000000e+00			1.200000000000000000e+01,2.905660794635686628e+01,7.169475074511274215e+01,-9.899048502323221782e-03,2.121931879767901421e+02,2.923929329872875238e-01,0.000000000000000000e+00,5.210072122446915976e+00,1.000000000000000000e+00			5.100000000000000000e+01,7.446974092104051124e+01,6.778391018914116728e+01,-1.095934807655239186e-02,nan,1.334624935697641401e-01,nan,7.758885297648591362e+00,1.000000000000000000e+00			1.300000000000000000e+01,6.272799276037190452e+01,4.087175074792704521e+01,-1.258042879347678542e-02,2.981298527292938161e+02,1.035153561134496414e-01,0.000000000000000000e+00,8.777320907683868967e+00,1.000000000000000000e+00			1.200000000000000000e+01,1.151471046071192603e+02,3.947447232454220511e+01,-1.210665839683574933e-02,nan,1.411702005347557076e-01,nan,1.107759606982281753e+01,1.000000000000000000e+00			7.000000000000000000e+00,3.154008744257173902e+01,5.350316605441412321e+01,-1.207267277353797630e-02,nan,4.261660034240901673e-01,nan,5.677715152826018574e+00,1.000000000000000000e+00
Fig. 1D			Fig. 1L			-0.099609	32.3545	-0.666501	-0.579652	-0.556996	0.273871	-2.44003	-15.7062		-0.099635	3.06146	2.04852	23.1181	0.108755	-1.12065	151.809	0.473109			1.800000000000000000e+01,4.009809143225989914e+01,2.443434952552162187e+01,-1.267738431520544148e-02,nan,1.307933280967306100e-01,nan,8.836794918851150982e+00,1.000000000000000000e+00			1.100000000000000000e+01,6.779643281935764776e+01,5.590563532747673037e+01,-1.235918422875521318e-02,nan,3.514844364344663630e-01,nan,7.224030487888991381e+00,1.000000000000000000e+00			2.800000000000000000e+01,5.438130799753402300e+01,5.175459699052734663e+01,-9.705163984078328532e-03,2.216144301135882131e+02,3.660471491138518330e-01,0.000000000000000000e+00,2.243472126857023241e+01,1.000000000000000000e+00			1.400000000000000000e+01,1.060970432829656858e+02,4.592891379154415432e+01,-1.150734895019720969e-02,nan,1.247338571023629550e-01,nan,7.080920372785807437e+00,1.000000000000000000e+00			1.200000000000000000e+01,6.125866992216722906e+01,6.133055848057872339e+01,-1.330495318695104970e-02,2.993515822574640310e+02,2.354357967440083854e-01,0.000000000000000000e+00,5.433070213913920199e+00,1.000000000000000000e+00			5.200000000000000000e+01,8.158442717008300349e+01,6.468850381198272714e+01,-1.153659869613314799e-02,nan,1.123854432682168669e-01,nan,7.758885297648591362e+00,1.000000000000000000e+00			1.300000000000000000e+01,7.187998710709661054e+01,5.218158293863885433e+01,-1.064159157074301594e-02,2.465342748209159538e+02,2.617475631983670059e-01,0.000000000000000000e+00,4.129148420336195002e+00,1.000000000000000000e+00			1.200000000000000000e+01,6.300534721919130732e+01,4.072686234833977181e+01,-1.370615696957627229e-02,nan,3.426843437237683254e-01,nan,6.657211821426810339e+00,1.000000000000000000e+00			8.000000000000000000e+00,6.117795837854244922e+01,2.705390383740479621e+01,1.567127525555185238e-02,nan,2.306790052241119993e-01,nan,1.062481894188246301e+01,1.000000000000000000e+00
						-0.099526	32.3571	-0.666508	-0.579669	-0.557582	0.273865	-2.43813	-15.7065		-0.099551	3.05937	2.04925	23.118	0.110072	-1.12031	151.831	0.472624			1.800000000000000000e+01,4.893335481868095371e+01,2.459886496674544176e+01,-1.164983490477447189e-02,nan,1.163537880325923313e-01,nan,8.836794918851150982e+00,1.000000000000000000e+00			1.200000000000000000e+01,2.879189965502508031e+01,6.177147080221009645e+01,-9.383425171684667276e-03,nan,2.278446764144951286e-01,nan,8.601510295820881780e+00,1.000000000000000000e+00			3.000000000000000000e+01,8.212540463640139876e+01,2.889853651943609947e+01,-1.197084115345394863e-02,2.819077448576309166e+02,1.067719844432666321e-01,0.000000000000000000e+00,1.061973766509090034e+01,1.000000000000000000e+00			1.500000000000000000e+01,2.247543494085123683e+01,2.508156152004542250e+01,-1.256546795901517487e-02,nan,2.324825650076390859e-01,nan,6.488399545460305617e+00,1.000000000000000000e+00			1.300000000000000000e+01,8.402561592513559674e+01,1.693616431346921658e+01,-1.125328153876274141e-02,2.468485256527496574e+02,1.025273767394718760e-01,0.000000000000000000e+00,5.324070309684286961e+00,1.000000000000000000e+00			5.400000000000000000e+01,5.391593760842648209e+01,6.663869901648334348e+01,-1.062876176501894795e-02,nan,9.562983468335162218e-02,nan,2.058568287047101464e+01,1.000000000000000000e+00			1.300000000000000000e+01,5.370602111966393011e+01,7.229514976019844141e+01,-1.212302771091536627e-02,2.859576740059051190e+02,3.182431703741139817e-01,0.000000000000000000e+00,6.266518817376404371e+00,1.000000000000000000e+00			1.200000000000000000e+01,4.956014762956340292e+01,6.256355460326603435e+01,-1.244420993093912735e-02,nan,8.298903799446810670e-02,nan,1.243198816269846319e+01,1.000000000000000000e+00			8.000000000000000000e+00,9.733090302307510910e+01,5.268870536088838463e+01,1.535417374077295040e-02,nan,1.809696244456269199e-01,nan,8.807543209643860393e+00,1.000000000000000000e+00
						-0.099442	32.3588	-0.66506	-0.579691	-0.557807	0.273715	-2.43349	-15.7069		-0.099468	3.05727	2.0503	23.1183	0.111351	-1.11982	151.856	0.472158			1.900000000000000000e+01,6.985452746315266381e+01,5.244923364027848578e+01,-1.142731415993978629e-02,nan,9.143861305759526381e-02,nan,1.289162335872527443e+01,1.000000000000000000e+00			1.200000000000000000e+01,7.791385514257494549e+01,5.511598339583616024e+01,-1.234729902279258634e-02,nan,1.262463157472796249e-01,nan,5.478519839555922921e+00,1.000000000000000000e+00			3.100000000000000000e+01,3.220543630641954280e+01,3.307185396665272492e+01,-1.124266899751093750e-02,2.625299122257122235e+02,9.306152971366943305e-02,0.000000000000000000e+00,1.572756158323672437e+01,1.000000000000000000e+00			1.600000000000000000e+01,7.279771204481245661e+01,2.346886465164571689e+01,-1.123193414386992189e-02,nan,1.058728447329798650e-01,nan,1.024475258245988130e+01,1.000000000000000000e+00			1.300000000000000000e+01,1.969368954479238454e+01,1.939478616623691565e+01,-1.318139763332110137e-02,2.961897487195349754e+02,1.493947227206633421e-01,0.000000000000000000e+00,8.438161863942477581e+00,1.000000000000000000e+00			5.500000000000000000e+01,1.384343053535287993e+01,6.592406622485648882e+01,-1.083108293686005363e-02,nan,9.596214998004393149e-02,nan,3.046692068775877971e+01,1.000000000000000000e+00			1.400000000000000000e+01,1.110040594985204443e+01,3.801055897104676973e+01,-2.380064617833036258e-02,5.967178896418911336e+02,7.014618109738601781e-02,0.000000000000000000e+00,1.443870355487466206e+01,1.000000000000000000e+00			1.300000000000000000e+01,7.689699675617922026e+01,3.574345009980670795e+01,-1.040528658667550475e-02,nan,2.128370555862723057e-01,nan,4.318625498168270127e+00,1.000000000000000000e+00			8.000000000000000000e+00,3.183432993746439621e+01,6.005563500479757266e+01,-1.373221085184753512e-02,nan,3.460142761128472966e-01,nan,4.300725732467574502e+00,1.000000000000000000e+00
						-0.099359	32.3601	-0.662981	-0.579688	-0.557103	0.27323	-2.42894	-15.7073		-0.099385	3.05506	2.05133	23.1199	0.112654	-1.11945	151.88	0.471685			1.900000000000000000e+01,1.123140148795763054e+02,2.030496063503851900e+01,-1.169639436866268950e-02,nan,9.126689608441496127e-02,nan,2.335659448997822096e+01,1.000000000000000000e+00			1.300000000000000000e+01,1.080276876014367957e+02,2.805643324587224896e+01,-1.611292304005521384e-02,nan,8.875064356684836397e-02,nan,1.066046356203065670e+01,1.000000000000000000e+00			3.100000000000000000e+01,6.015111921337430090e+01,1.320538808765294725e+01,-1.102226488572335614e-02,2.566646042010248152e+02,8.808468646395994917e-02,0.000000000000000000e+00,1.739549900245516056e+01,1.000000000000000000e+00			1.600000000000000000e+01,5.579512349191391962e+01,4.397847179997164346e+01,-1.106812669476420555e-02,nan,9.810672611685078426e-02,nan,1.004580841689309345e+01,1.000000000000000000e+00			1.300000000000000000e+01,3.395005644868449934e+01,2.462765361027511446e+01,-9.367925283678274484e-03,1.986015431162601317e+02,2.422845468659713397e-01,0.000000000000000000e+00,1.136463696577796689e+01,1.000000000000000000e+00			5.700000000000000000e+01,2.884591281150584408e+01,1.924084098012869504e+01,-1.102339253220948646e-02,nan,7.956074772568844100e-02,nan,1.856810880803909924e+01,1.000000000000000000e+00			1.400000000000000000e+01,1.265113026418785935e+01,5.236574669000321336e+01,-1.938365774154146223e-02,4.791747208092803021e+02,1.816763927909127441e-01,0.000000000000000000e+00,5.105492941889420599e+00,1.000000000000000000e+00			1.300000000000000000e+01,1.042358991680316223e+02,4.138725316723649428e+01,-1.212622745311642790e-02,nan,2.503674046328540070e-01,nan,7.249019723072508192e+00,1.000000000000000000e+00			8.000000000000000000e+00,4.801886159051036174e+01,6.462212365450007212e+01,1.284988293539881393e-02,nan,1.837907321346001766e-01,nan,9.107387356180423055e+00,1.000000000000000000e+00
						-0.099276	32.3608	-0.660918	-0.579465	-0.556354	0.272604	-2.42389	-15.7078		-0.099301	3.05281	2.05225	23.1228	0.113962	-1.1192	151.906	0.471278			2.100000000000000000e+01,8.289016953482470029e+00,6.835790609207586499e+01,-9.476238212244745759e-03,nan,1.712391606993072246e-01,nan,1.372710170533160401e+01,1.000000000000000000e+00			1.300000000000000000e+01,3.221086411249871873e+01,1.513255227842320139e+01,-1.175732019059300484e-02,nan,1.129289172472360825e-01,nan,1.891788276321459961e+01,1.000000000000000000e+00			3.100000000000000000e+01,8.835169322206499487e+01,3.750156845726973387e+01,-1.097499953048902861e-02,2.554067970526138254e+02,1.683865009583501715e-01,0.000000000000000000e+00,1.061973766509090034e+01,1.000000000000000000e+00			1.600000000000000000e+01,1.096982784174155370e+02,1.183207478896326492e+01,-1.091115526823266749e-02,nan,9.099987390181329960e-02,nan,5.479895789808888473e+00,1.000000000000000000e+00			1.300000000000000000e+01,7.498449607278438123e+01,2.955279516654836414e+01,-1.416057029405049308e-02,3.212471489509317735e+02,1.235087581212762631e-01,0.000000000000000000e+00,5.491712777368698006e+00,1.000000000000000000e+00			5.900000000000000000e+01,2.325271599785458676e+01,3.694651278638729508e+01,-1.128343548952061119e-02,nan,9.132765170076895256e-02,nan,1.508550438920327252e+01,1.000000000000000000e+00			1.400000000000000000e+01,4.413329543217351159e+01,2.222827338955463361e+01,-1.369208437032984858e-02,3.277127961813139905e+02,8.275157957629453165e-02,0.000000000000000000e+00,6.970741833187488190e+00,1.000000000000000000e+00			1.400000000000000000e+01,6.896534197371926211e+01,6.247728348767782336e+01,-1.350447799516824206e-02,nan,2.664030274561786094e-01,nan,7.439700141619903562e+00,1.000000000000000000e+00			8.000000000000000000e+00,9.883947022356542789e+01,1.095904294881095531e+01,1.304420550022210995e-02,nan,1.923003257253967924e-01,nan,8.409737257572567515e+00,1.000000000000000000e+00
						-0.099192	32.3608	-0.658733	-0.578878	-0.555649	0.271796	-2.41899	-15.7083		-0.099218	3.05278	2.05309	23.126	0.115259	-1.11917	151.956	0.471003			2.100000000000000000e+01,4.269137130403083091e+01,5.983237994476442445e+00,-1.052754741880313968e-02,nan,1.039167418650289720e-01,nan,1.425646623347578590e+01,1.000000000000000000e+00			1.300000000000000000e+01,1.078262127226090001e+02,3.871499277474784151e+01,-1.161147858087898874e-02,nan,1.272020876645008070e-01,nan,1.066046356203065670e+01,1.000000000000000000e+00			3.200000000000000000e+01,3.139116750653712273e+01,5.647389408503774888e+01,-1.185158398737912178e-02,2.787341197945273166e+02,8.809924914664002404e-02,0.000000000000000000e+00,1.814172614699884889e+01,1.000000000000000000e+00			1.700000000000000000e+01,2.078292356938206709e+01,5.100500291876834780e+01,-1.605085760245823431e-02,nan,1.080356317928836685e-01,nan,7.901347205554819730e+00,1.000000000000000000e+00			1.300000000000000000e+01,2.745008558312706981e+01,5.311429058422665861e+01,-1.364110096216937518e-02,3.079537314782815542e+02,1.247077101213909245e-01,0.000000000000000000e+00,6.611653061784289243e+00,1.000000000000000000e+00			6.100000000000000000e+01,4.725447087884744946e+01,6.821434290654892152e+01,-1.256499307879815376e-02,nan,7.855777975040545424e-02,nan,1.100395917656309663e+01,1.000000000000000000e+00			1.500000000000000000e+01,1.172634228550464854e+02,2.862151171155542428e+01,-1.278358809716484933e-02,3.035362486651370091e+02,1.060667539889238453e-01,0.000000000000000000e+00,1.675173158334055046e+01,1.000000000000000000e+00			1.400000000000000000e+01,2.873411471208185120e+01,2.199036724146467847e+01,-8.486556541822769945e-03,nan,2.737473791510393051e-01,nan,1.622830535147335240e+01,1.000000000000000000e+00			8.000000000000000000e+00,4.312447447487591035e+01,4.886379675049715132e+01,-1.131724099181202238e-02,nan,2.288515665112831332e-01,nan,5.824873391331220063e+00,1.000000000000000000e+00
						-0.099109	32.3622	-0.656543	-0.578194	-0.55501	0.270966	-2.4117	-15.7087		-0.099135	3.05643	2.05434	23.1292	0.116434	-1.11943	152.042	0.470757			2.200000000000000000e+01,8.645747477578817097e+01,1.660854161176461474e+01,-1.189855998831205845e-02,nan,8.728579927899515756e-02,nan,1.844181550727928354e+01,1.000000000000000000e+00			1.300000000000000000e+01,2.179334780706420105e+01,5.677084570123361829e+01,-1.191770871008576878e-02,nan,1.610542602704221338e-01,nan,8.601510295820881780e+00,1.000000000000000000e+00			3.300000000000000000e+01,8.660020279520624698e+00,2.522213344786818112e+01,-9.990311840393005169e-03,2.292026733468939597e+02,2.013825280881149649e-01,0.000000000000000000e+00,4.703565893114142860e+00,1.000000000000000000e+00			1.700000000000000000e+01,1.640223276754685955e+01,1.978448464728159095e+01,-1.444851894765014286e-02,nan,1.493366144264982598e-01,nan,6.505039058284880049e+00,1.000000000000000000e+00			1.300000000000000000e+01,1.031016203624979397e+02,3.383879106720022634e+01,-1.144175819896124137e-02,2.516717149617248594e+02,9.819656135897492089e-02,0.000000000000000000e+00,1.280552630126949332e+01,1.000000000000000000e+00			6.100000000000000000e+01,2.071533578976248791e+01,5.181709261221297425e+01,-1.040250957846912058e-02,nan,6.468214195657140397e-02,nan,1.508550438920327252e+01,1.000000000000000000e+00			1.500000000000000000e+01,2.304879349115099174e+01,5.326533948496428650e+01,-1.239982414069269040e-02,2.933236723423718217e+02,1.007714958397578631e-01,0.000000000000000000e+00,5.337532141081814174e+00,1.000000000000000000e+00			1.500000000000000000e+01,7.879233521716882649e+01,2.105333905307633913e+01,-1.057955087092572743e-02,nan,1.019444456285385492e-01,nan,4.942881434486344538e+00,1.000000000000000000e+00			8.000000000000000000e+00,3.891147920876507271e+01,6.461260482103440950e+01,-1.119512723283458237e-02,nan,3.028160543578447550e-01,nan,5.405714688446503935e+00,1.000000000000000000e+00
						-0.099026	32.3647	-0.651365	-0.577163	-0.553341	0.270397	-2.40194	-15.709		-0.099051	3.05989	2.05599	23.1323	0.118145	-1.11964	152.139	0.470534			2.200000000000000000e+01,2.172832055083944880e+01,6.556175873426626310e+01,-1.041001366020643214e-02,nan,1.165758603483626477e-01,nan,1.037576670118117050e+01,1.000000000000000000e+00			1.300000000000000000e+01,7.676182247982644924e+01,4.271637143067255948e+01,-4.004450912249394624e-03,nan,3.348681778593842751e-01,nan,8.775828077596210974e+00,1.000000000000000000e+00			3.300000000000000000e+01,1.089177832226439868e+01,1.480057331921718600e+01,-1.075782069504258205e-02,2.496273188205381075e+02,1.157275068425369646e-01,0.000000000000000000e+00,1.065784497337241632e+01,1.000000000000000000e+00			1.700000000000000000e+01,2.954924928565315767e+01,1.893769776874540156e+01,-1.226271424759747472e-02,nan,1.038507247343510853e-01,nan,7.525109187005306843e+00,1.000000000000000000e+00			1.300000000000000000e+01,8.126660298740650035e+01,4.780163201713502730e+01,-8.049183609168215556e-03,1.648544428700112974e+02,1.400317591577789900e-01,0.000000000000000000e+00,9.346683332832904867e+00,1.000000000000000000e+00			6.300000000000000000e+01,5.535201187379428944e+01,6.076337334583922001e+01,-1.096595507909437113e-02,nan,9.927937070311854129e-02,nan,1.100395917656309663e+01,1.000000000000000000e+00			1.600000000000000000e+01,2.425406558151927072e+01,1.109874466397602255e+01,-5.915297571052492709e-02,1.537500257152408722e+03,4.771073690008886814e-02,0.000000000000000000e+00,9.554669593758799095e+00,1.000000000000000000e+00			1.500000000000000000e+01,4.426205015415348498e+01,4.924210502491214214e+01,-1.878100384108982723e-02,nan,1.592079747427764813e-01,nan,1.433634736352220429e+01,1.000000000000000000e+00			9.000000000000000000e+00,1.680148924483115991e+01,3.721893820522851826e+01,-1.069568420696289691e-02,nan,3.203725979193747797e-01,nan,8.002970035910543345e+00,1.000000000000000000e+00
						-0.098943	32.3672	-0.645896	-0.575692	-0.550349	0.269893	-2.39188	-15.7088		-0.098968	3.06376	2.05877	23.136	0.120277	-1.11967	152.235	0.470209			2.500000000000000000e+01,1.094279040954777393e+01,6.094222564571118994e+00,-1.190888141546213655e-02,nan,8.069862225031265712e-02,nan,3.126996291764774938e+01,1.000000000000000000e+00			1.400000000000000000e+01,6.836829737301590626e+01,2.814502930765108246e+01,-2.047201812631036649e-02,nan,5.226089764952723815e-02,nan,7.778784467224411969e+00,1.000000000000000000e+00			3.500000000000000000e+01,7.235842324203856890e+01,5.873556721680404991e+01,-1.100251800020897452e-02,2.561391078065577744e+02,8.124063987177676527e-02,0.000000000000000000e+00,2.658321628347328769e+01,1.000000000000000000e+00			1.800000000000000000e+01,4.118309644069250197e+01,1.991000964947531315e+01,-1.122202147614899392e-02,nan,1.066921472352286848e-01,nan,4.695409198153855712e+00,1.000000000000000000e+00			1.400000000000000000e+01,9.622188031412196096e+01,4.463928553362519835e+01,-1.297110845793366871e-02,2.908083688635163071e+02,1.109337938640261312e-01,0.000000000000000000e+00,1.280552630126949332e+01,1.000000000000000000e+00			6.400000000000000000e+01,1.160552389030542315e+02,5.817875733535656479e+01,-1.068316898153729051e-02,nan,1.116814006114659197e-01,nan,3.918754253121267794e+01,1.000000000000000000e+00			1.600000000000000000e+01,7.545256952204242396e+01,2.683154751854032583e+01,-1.182128869385805706e-02,2.779279132915805235e+02,2.230775148867040203e-01,0.000000000000000000e+00,4.733547887127897091e+00,1.000000000000000000e+00			1.500000000000000000e+01,4.551311939035990406e+01,7.601265339021973766e+00,-1.033991822421905134e-02,nan,2.056596875111637024e-01,nan,1.823874247619899336e+01,1.000000000000000000e+00			9.000000000000000000e+00,6.892601429885309017e+01,6.324253464781524059e+01,1.838509222369625468e-02,nan,2.448421352225380598e-01,nan,8.591356450393920596e+00,1.000000000000000000e+00
Fig. 1E			Fig. 1M			-0.098859	32.3698	-0.640398	-0.573358	-0.547483	0.269146	-2.38183	-15.7083		-0.098885	3.06914	2.06248	23.1415	0.1225	-1.11969	152.335	0.469525			2.500000000000000000e+01,3.207744967669161440e+01,6.630476679194693190e+01,-1.439832834671874243e-02,nan,1.074215018445466852e-01,nan,1.037576670118117050e+01,1.000000000000000000e+00			1.500000000000000000e+01,7.879590522247042372e+01,1.994313490197861682e+01,-1.142135840739037789e-02,nan,1.418783891149210108e-01,nan,4.400478106349130947e+00,1.000000000000000000e+00			3.500000000000000000e+01,1.831959799237532849e+01,6.905389003214114041e+01,-1.092874796077480427e-02,2.541759683679807438e+02,1.309940483178266835e-01,0.000000000000000000e+00,1.814172614699884889e+01,1.000000000000000000e+00			1.900000000000000000e+01,9.559143296055376027e+01,5.671089282338431303e+01,-1.220335544291544123e-02,nan,1.496571644339165230e-01,nan,1.239195485929594831e+01,1.000000000000000000e+00			1.400000000000000000e+01,5.934750870379989607e+01,6.762384804176849684e+01,-1.067058258426130564e-02,2.319370381256340181e+02,2.308677074561897857e-01,0.000000000000000000e+00,4.335982602398724239e+00,1.000000000000000000e+00			6.500000000000000000e+01,8.858779291216521301e+01,2.963943264437421732e+01,-1.111087070033647296e-02,nan,2.248324198566239440e-01,nan,5.049874751379394233e+00,1.000000000000000000e+00			1.700000000000000000e+01,2.989756695160497912e+01,3.676831548528604543e+01,-1.599390827449859512e-02,3.889680336949859338e+02,1.058693928912747273e-01,0.000000000000000000e+00,1.243119900062112038e+01,1.000000000000000000e+00			1.500000000000000000e+01,7.640064916376559268e+01,6.222165644125168171e+01,-1.232861571803630513e-02,nan,1.975782971696338208e-01,nan,7.439700141619903562e+00,1.000000000000000000e+00			9.000000000000000000e+00,3.668563938492690113e+01,3.174011567440131287e+01,-1.167099484203086915e-02,nan,2.629420076692263741e-01,nan,6.099344252122445020e+00,1.000000000000000000e+00
						-0.098776	32.3732	-0.634864	-0.56989	-0.544885	0.268441	-2.37206	-15.708		-0.098802	3.07653	2.06631	23.147	0.124736	-1.12005	152.501	0.468668			2.600000000000000000e+01,1.047990438124742809e+02,1.468828004702816870e+01,-1.086744853699444374e-02,nan,1.155487043664598090e-01,nan,1.137363996649904152e+01,1.000000000000000000e+00			1.500000000000000000e+01,5.690270230955949415e+01,2.609311016001430517e+01,-1.159089529568476176e-02,nan,1.230106186422074144e-01,nan,1.147827914621733925e+01,1.000000000000000000e+00			3.600000000000000000e+01,1.871129134557734019e+01,4.115048288066286375e+01,-1.054480686710276317e-02,2.439586781393292370e+02,1.284460537520791812e-01,0.000000000000000000e+00,1.572756158323672437e+01,1.000000000000000000e+00			1.900000000000000000e+01,2.405998587648201692e+01,7.227901782952210752e+00,-1.033461665413984952e-02,nan,1.073754521111947025e-01,nan,1.046296932441649830e+01,1.000000000000000000e+00			1.400000000000000000e+01,2.761538821781563513e+01,6.668798160572134748e+01,-8.405374574855014463e-03,1.739695049463701366e+02,3.330290530743424959e-01,0.000000000000000000e+00,5.210072122446915976e+00,1.000000000000000000e+00			6.800000000000000000e+01,8.485398836529297739e+01,2.623944167227218571e+01,-1.030306798724089923e-02,nan,2.250654830771708914e-01,nan,5.049874751379394233e+00,1.000000000000000000e+00			1.800000000000000000e+01,8.704742992008081615e+01,7.228081619862064144e+01,-1.322194003647066129e-02,3.152014990381680377e+02,7.812955504934182560e-02,0.000000000000000000e+00,1.066577167444730634e+01,1.000000000000000000e+00			1.600000000000000000e+01,3.678779218389590255e+01,3.621123389683259575e+01,-1.178519907824105567e-02,nan,9.407380244957752602e-02,nan,1.370775393660052011e+01,1.000000000000000000e+00			9.000000000000000000e+00,1.053531381484882132e+02,5.632416420157574066e+01,-1.302923658786714345e-02,nan,1.937541607923275455e-01,nan,6.980740215876184429e+00,1.000000000000000000e+00
						-0.098693	32.3792	-0.628205	-0.566675	-0.542358	0.267686	-2.35816	-15.7079		-0.098718	3.0861	2.06914	23.1526	0.126972	-1.12071	152.75	0.468045			2.600000000000000000e+01,5.496381148730951338e+01,4.512101204497980689e+01,-1.171159477293868406e-02,nan,1.026652736001082422e-01,nan,1.053530506000886113e+01,1.000000000000000000e+00			1.600000000000000000e+01,9.332136365644567277e+00,5.412337674072864502e+01,-1.289761596385942920e-02,nan,1.823462344948106884e-01,nan,1.273934387967468496e+01,1.000000000000000000e+00			3.600000000000000000e+01,5.668721615216823828e+00,2.885196325266632655e+01,-9.187659695300179341e-03,2.078428083722208441e+02,2.967818796860978159e-01,0.000000000000000000e+00,4.703565893114142860e+00,1.000000000000000000e+00			2.000000000000000000e+01,1.556338423904793622e+01,1.333375861868240442e+01,-1.129386310012710226e-02,nan,2.107377301011637005e-01,nan,6.505039058284880049e+00,1.000000000000000000e+00			1.500000000000000000e+01,1.111489312390473003e+02,5.909973763185811180e+01,-1.315217122080930383e-02,2.954418337245528505e+02,9.556404811020313694e-02,0.000000000000000000e+00,9.488094151752129335e+00,1.000000000000000000e+00			6.900000000000000000e+01,7.694540367953936766e+01,5.571212432148553972e+01,-1.118417179456570980e-02,nan,1.089591757285227613e-01,nan,8.023090276898255269e+00,1.000000000000000000e+00			1.800000000000000000e+01,1.091198696504963124e+02,5.879537729439548777e+00,-1.304231419648064876e-02,3.104213664345166421e+02,9.682400052804496227e-02,0.000000000000000000e+00,2.144016514913546345e+01,1.000000000000000000e+00			1.600000000000000000e+01,9.868864602963047616e+01,3.672074809770181503e+01,-1.454009151925181494e-02,nan,3.404497052452815087e-01,nan,7.249019723072508192e+00,1.000000000000000000e+00			1.000000000000000000e+01,8.267256694723357668e+01,5.767578967495265374e+01,-1.210818263555176084e-02,nan,1.185580115925349842e-01,nan,1.483092577378726595e+01,1.000000000000000000e+00
						-0.098609	32.387	-0.618739	-0.563813	-0.53783	0.267048	-2.34214	-15.7079		-0.098635	3.0957	2.07122	23.1588	0.129769	-1.12138	153.036	0.467889			2.700000000000000000e+01,6.600427314525690292e+01,3.521695268119586331e+01,-1.229003092867013598e-02,nan,1.142745574492247673e-01,nan,7.349280599755848797e+00,1.000000000000000000e+00			1.600000000000000000e+01,1.126639753521546083e+02,1.207521777981101962e+01,-1.340124335108475000e-02,nan,1.952135915687444045e-01,nan,1.409265908625214614e+01,1.000000000000000000e+00			3.700000000000000000e+01,1.199770907321585582e+02,1.154089895654721332e+01,-1.172633409728037097e-02,2.754010187034032811e+02,8.028628341124810497e-02,0.000000000000000000e+00,2.046717801991356467e+01,1.000000000000000000e+00			2.000000000000000000e+01,9.916509781087030717e+01,3.979188348611230452e+01,-1.244145065318176882e-02,nan,1.497700728016509997e-01,nan,5.878595871137912710e+00,1.000000000000000000e+00			1.600000000000000000e+01,1.207756483467468627e+02,7.756180522434572566e+00,-1.174393485527976122e-02,2.594045303492767971e+02,1.298274015058427100e-01,0.000000000000000000e+00,1.418012816452605840e+01,1.000000000000000000e+00			7.000000000000000000e+01,5.286040085046264636e+01,4.312108999626747163e+01,-1.193175969264736666e-02,nan,9.323015887434427107e-02,nan,2.407954259176535317e+01,1.000000000000000000e+00			1.800000000000000000e+01,4.675238883407593704e+01,5.969613052043455603e+00,-1.367968853060113656e-02,3.273829229423627112e+02,1.037722957851574535e-01,0.000000000000000000e+00,1.378718607654647776e+01,1.000000000000000000e+00			1.700000000000000000e+01,5.651805028203258274e+01,2.214579087898421150e+01,-1.491665061419381044e-02,nan,7.782697409251726484e-02,nan,6.142237086700055748e+00,1.000000000000000000e+00			1.000000000000000000e+01,7.256828285633099007e+00,3.234444426203787515e+01,-1.150510906135697453e-02,nan,2.471113447518892281e-01,nan,7.591358192333223620e+00,1.000000000000000000e+00
						-0.098526	32.3942	-0.608312	-0.560389	-0.531697	0.266602	-2.32591	-15.7083		-0.098552	3.1058	2.07235	23.1676	0.13284	-1.12208	153.322	0.467996			2.700000000000000000e+01,8.966567055399005426e+01,5.672273439258635364e+01,-1.127071607934287088e-02,nan,7.957078357383473577e-02,nan,1.143578611842001536e+01,1.000000000000000000e+00			1.600000000000000000e+01,4.222241005285081172e+01,6.067832564135264306e+01,-1.251041310311595822e-02,nan,1.091155599429639578e-01,nan,1.081842216323895300e+01,1.000000000000000000e+00			3.700000000000000000e+01,5.911873328029292196e+01,3.211656156573410215e+01,-1.101752114269685841e-02,2.565383655668418896e+02,7.878527583714745042e-02,0.000000000000000000e+00,2.972979737796479327e+01,1.000000000000000000e+00			2.000000000000000000e+01,1.196663947240057837e+02,7.063722302293091104e+01,-9.962694407456217441e-03,nan,1.610380708416870865e-01,nan,2.781270315410712612e+01,1.000000000000000000e+00			1.600000000000000000e+01,3.280170560154902404e+01,5.699683091084619946e+01,-1.263125338436290289e-02,2.821113484700037475e+02,1.904937857377235755e-01,0.000000000000000000e+00,6.611653061784289243e+00,1.000000000000000000e+00			7.000000000000000000e+01,7.650030832101444389e+01,4.770138979130175017e+01,-1.076021941587076459e-02,nan,1.013084427864474613e-01,nan,8.023090276898255269e+00,1.000000000000000000e+00			1.900000000000000000e+01,7.181321208102320952e+01,2.985835326325389261e+01,-9.275080754862857768e-03,2.101692234196580102e+02,3.547518122819366404e-01,0.000000000000000000e+00,4.644848530984337920e+00,1.000000000000000000e+00			1.700000000000000000e+01,6.597000278959342268e+01,4.668750716112878507e+01,-1.105747680744703816e-02,nan,1.313390617661842619e-01,nan,6.657211821426810339e+00,1.000000000000000000e+00			1.000000000000000000e+01,3.772981478723159654e+01,4.666679950890948447e+01,-1.040603584403872184e-02,nan,2.763337383758430743e-01,nan,5.742247438280609018e+00,1.000000000000000000e+00
						-0.098443	32.4011	-0.597662	-0.555055	-0.52557	0.264992	-2.30919	-15.7088		-0.098468	3.11766	2.07279	23.1788	0.135912	-1.12251	153.604	0.46855			2.800000000000000000e+01,2.813106274108929483e+01,3.221650950748309583e+01,-1.187885936229936615e-02,nan,8.123920414264274026e-02,nan,9.343433753670330688e+00,1.000000000000000000e+00			1.600000000000000000e+01,8.114277507015142987e+01,7.205257736336842811e+01,-1.099948126968200608e-02,nan,2.494390380746044356e-01,nan,6.782567577210868670e+00,1.000000000000000000e+00			3.800000000000000000e+01,1.020152026269279446e+02,2.135292992847182703e+01,-1.091365223567878143e-02,2.537742468355371557e+02,8.714935827613745634e-02,0.000000000000000000e+00,1.415969301273110403e+01,1.000000000000000000e+00			2.100000000000000000e+01,2.866129593126361286e+01,3.126943318916432801e+01,-1.181042974610370909e-02,nan,1.035838137722389085e-01,nan,1.236366287306421263e+01,1.000000000000000000e+00			1.700000000000000000e+01,5.864457325982400704e+01,1.353385372501659667e+01,-1.285790605685156220e-02,2.879114764309227894e+02,2.250575219233987845e-01,0.000000000000000000e+00,1.899602030767195870e+01,1.000000000000000000e+00			7.100000000000000000e+01,1.061781811562195514e+02,1.834857521235734623e+01,-1.203035458414186860e-02,nan,6.627863513501264237e-02,nan,2.273734750741198241e+01,1.000000000000000000e+00			2.000000000000000000e+01,1.030244611013314113e+02,3.744605018200976332e+01,-1.185348162136814001e-02,2.787846188880943146e+02,1.252894211245605405e-01,0.000000000000000000e+00,8.758157541876313346e+00,1.000000000000000000e+00			1.700000000000000000e+01,8.574161112459717060e+01,5.777621213852826543e+01,-1.171805639578074598e-02,nan,9.052739522708419528e-02,nan,1.034483182088131414e+01,1.000000000000000000e+00			1.100000000000000000e+01,6.750472440255825290e+01,1.851816665628542680e+01,-1.178429013869883302e-02,nan,1.400604773366496136e-01,nan,7.045655876516147664e+00,1.000000000000000000e+00
						-0.098359	32.4089	-0.586361	-0.548833	-0.51898	0.263187	-2.28703	-15.7095		-0.098385	3.13049	2.07337	23.1901	0.139062	-1.12218	153.963	0.469234			2.800000000000000000e+01,1.028105061945275196e+02,4.807701149826060316e+01,-1.122949571941184686e-02,nan,1.029987094533595382e-01,nan,1.038587523430302184e+01,1.000000000000000000e+00			1.700000000000000000e+01,9.102275667768580547e+01,4.076653159636727253e+01,-1.668971089504220004e-02,nan,2.514435178039260421e-01,nan,6.547018110992320672e+00,1.000000000000000000e+00			4.100000000000000000e+01,1.450074429419231237e+01,2.099861257976965234e+01,-1.144418551768383759e-02,2.678925910491287254e+02,9.058483120393867605e-02,0.000000000000000000e+00,1.181861842151712771e+01,1.000000000000000000e+00			2.100000000000000000e+01,1.086900824278949074e+02,6.445721782161752067e+00,-1.120594018732431335e-02,nan,1.410616312752427381e-01,nan,5.479895789808888473e+00,1.000000000000000000e+00			1.800000000000000000e+01,1.137417459521996221e+02,2.285325764497251200e+01,-1.253108580746344070e-02,2.795480221382520085e+02,1.810005995673893420e-01,0.000000000000000000e+00,7.276948077409467253e+00,1.000000000000000000e+00			7.200000000000000000e+01,5.573181480124880238e+01,7.030277163257663631e+01,-1.085294391700828386e-02,nan,1.153675780575987853e-01,nan,2.574690936896665860e+01,1.000000000000000000e+00			2.100000000000000000e+01,5.806304029998757699e+01,1.385349936058367604e+01,-1.283823232325048691e-02,3.049904194388284395e+02,1.273124272939066826e-01,0.000000000000000000e+00,8.644255674219738950e+00,1.000000000000000000e+00			1.700000000000000000e+01,8.229680378268747987e+00,6.680200637063809666e+01,-1.054398722107165003e-02,nan,2.495111014922549719e-01,nan,1.399567484228722414e+01,1.000000000000000000e+00			1.100000000000000000e+01,1.198043697205146714e+02,2.612196080065318071e+01,-1.166286796192619185e-02,nan,1.684160519326028949e-01,nan,1.268006267103441864e+01,1.000000000000000000e+00
						-0.098276	16.4349	-0.573816	-0.542597	-0.511719	-0.001856	-2.23952	-15.7101		-0.098302	3.1431	2.07466	23.2019	0.142591	-1.12154	154.427	0.46967			2.900000000000000000e+01,5.865508357839458142e+01,3.525353196863687089e+01,-1.294412555965756759e-02,nan,1.422334154336558631e-01,nan,6.872509879300187308e+00,1.000000000000000000e+00			1.700000000000000000e+01,6.590566227936223243e+01,6.033889578208043503e+01,-1.277272088451229456e-02,nan,9.250608192592457701e-02,nan,8.726845606342457984e+00,1.000000000000000000e+00			4.200000000000000000e+01,8.185326605822011459e+01,5.306687185219788461e+01,-1.090499899217914695e-02,2.535439701037360010e+02,1.791558398536808872e-01,0.000000000000000000e+00,8.939576355300609123e+00,1.000000000000000000e+00			2.100000000000000000e+01,8.129024038274727104e+01,1.773895034991375041e+01,-1.213794502292124197e-02,nan,2.804950905695560159e-01,nan,5.265625808618240811e+00,1.000000000000000000e+00			1.800000000000000000e+01,1.025947548311685864e+01,4.582293727326828048e+01,-1.318919223553284906e-02,2.963892155501537786e+02,2.910992365231296342e-01,0.000000000000000000e+00,5.497934547104408765e+00,1.000000000000000000e+00			7.300000000000000000e+01,2.242361672035611164e+01,6.140356864980889640e+01,-1.043449204729873618e-02,nan,1.042983318137384874e-01,nan,3.447654091008096344e+01,1.000000000000000000e+00			2.100000000000000000e+01,9.386853973444924293e+01,2.177223549346749820e+01,-1.646000933580017006e-02,4.013717328501188035e+02,1.432252303145378214e-01,0.000000000000000000e+00,7.921894607066867877e+00,1.000000000000000000e+00			1.700000000000000000e+01,1.151320461881844324e+02,5.498061156363536384e+01,-1.163368347742962591e-02,nan,1.763924314356234424e-01,nan,1.301312504027474759e+01,1.000000000000000000e+00			1.100000000000000000e+01,6.693495951008839029e+01,5.488507651236147211e+01,-1.253207889326548100e-02,nan,2.196144630175428381e-01,nan,8.591356450393920596e+00,1.000000000000000000e+00
						-0.098193	0.013354	-0.559133	-0.380593	-0.499057	-0.003847	-2.17413	-15.7108		-0.098218	2.04404	2.07762	12.5861	0.14745	-0.559444	154.888	0.298161			3.000000000000000000e+01,7.770782887349585621e+01,1.050117334484129472e+01,-1.218337608453051203e-02,nan,9.412334938754862712e-02,nan,8.188878920955223961e+00,1.000000000000000000e+00			1.700000000000000000e+01,7.418250884950326451e+01,5.110459529773494580e+01,-1.170447361704142659e-02,nan,1.140313384718310008e-01,nan,5.478519839555922921e+00,1.000000000000000000e+00			4.300000000000000000e+01,7.989782846266834326e+01,7.027044259287541728e+00,-1.039012170590209068e-02,2.398422571255290450e+02,1.487823636549187034e-01,0.000000000000000000e+00,9.849017548091152818e+00,1.000000000000000000e+00			2.100000000000000000e+01,6.582627489629555839e+01,4.343600682295249982e+01,-1.175732669087686984e-02,nan,1.332775158500111301e-01,nan,7.740204667466675126e+00,1.000000000000000000e+00			1.800000000000000000e+01,1.622644113731959692e+01,1.170188267516343039e+01,-1.323762096173726650e-02,2.976285250446579198e+02,9.798719655395782269e-02,0.000000000000000000e+00,4.839240623681142495e+00,1.000000000000000000e+00			7.500000000000000000e+01,7.437625450630980595e+01,1.943249884720681564e+01,-1.108102448172264970e-02,nan,8.763090884374691303e-02,nan,2.834857668061826885e+01,1.000000000000000000e+00			2.100000000000000000e+01,6.529023929798302106e+01,4.721634093241717522e+01,-1.205209518235196911e-02,2.840700452968943068e+02,1.383752022599862297e-01,0.000000000000000000e+00,1.221073867843265504e+01,1.000000000000000000e+00			1.800000000000000000e+01,7.367846896337849216e+01,3.956541133821334455e+01,-1.212091256460605740e-02,nan,1.721075329022146994e-01,nan,4.996629750233002376e+00,1.000000000000000000e+00			1.100000000000000000e+01,3.509411070281060319e+01,6.844006468138999821e+01,-1.493743971185604313e-02,nan,3.461482108683474612e-01,nan,5.405714688446503935e+00,1.000000000000000000e+00
Fig. 1F			Fig. 1N			-0.09811	0.022489	-0.356141	0.008762	-0.05816	-0.005846	-1.10419	-11.3432		-0.098135	0.017192	1.37279	0.0495	0.064351	0.000201	155.341	3.6e-05			3.000000000000000000e+01,1.009918271612678353e+02,5.830241178169647753e+01,-1.080360077308801896e-02,nan,9.541159392368792069e-02,nan,1.038587523430302184e+01,1.000000000000000000e+00			1.700000000000000000e+01,9.410154698502380199e+01,7.094916952689142420e+01,-1.143305280853608788e-02,nan,1.386732097319790524e-01,nan,1.300566332008036596e+01,1.000000000000000000e+00			4.300000000000000000e+01,3.657267008519080065e+01,1.529902774752433992e+01,-1.014633829323468087e-02,2.333547882892765983e+02,1.082424002144495301e-01,0.000000000000000000e+00,2.279594646824968152e+01,1.000000000000000000e+00			2.100000000000000000e+01,7.189385225001743152e+01,5.722867985994778195e+01,-1.149485979477763570e-02,nan,9.296506850324781634e-02,nan,8.051981732230130362e+00,1.000000000000000000e+00			1.800000000000000000e+01,6.170032175007925446e+01,6.398173108901120543e+01,-1.118464482933467785e-02,2.450920861935189237e+02,2.055655002317362534e-01,0.000000000000000000e+00,4.335982602398724239e+00,1.000000000000000000e+00			7.700000000000000000e+01,1.999995703787165269e+01,2.425561928779961463e+01,-1.083526388673235544e-02,nan,8.894774591681930964e-02,nan,2.202079922079861518e+01,1.000000000000000000e+00			2.100000000000000000e+01,8.823094475188318597e+01,5.635801029755304370e+01,-1.398833647135207421e-02,3.355965412319998791e+02,9.580919733077475353e-02,0.000000000000000000e+00,8.589011287902129865e+00,1.000000000000000000e+00			1.900000000000000000e+01,7.714246945058616411e+00,5.281582595327751051e+01,-1.332313157561327253e-02,nan,2.710298433026308018e-01,nan,1.399567484228722414e+01,1.000000000000000000e+00			1.100000000000000000e+01,5.286817515371056686e+01,1.922916838251645899e+01,-1.097289425922802313e-02,nan,4.169563515056442515e-01,nan,6.271898692388287344e+00,1.000000000000000000e+00
						-0.098026	0.031547	0.021732	0.01585	0.025086	-0.007916	0.097879	-0.000184		-0.098052	0.039181	0.007952	0.099207	0.008897	0.001129	155.808	-0.000111			3.000000000000000000e+01,9.784154848296259388e+01,2.368566549099839946e+01,-1.408189732129384170e-02,nan,2.256147787838373997e-01,nan,9.276401805738876405e+00,1.000000000000000000e+00			1.700000000000000000e+01,9.381728275277444595e+01,1.215732269520300513e+01,-1.229484527131594063e-02,nan,2.515558722847310857e-01,nan,5.481868675347521425e+00,1.000000000000000000e+00			4.300000000000000000e+01,1.990434519405464897e+01,3.668972248245598422e+01,-1.161381663508267471e-02,2.724067480040360465e+02,1.018658533594302140e-01,0.000000000000000000e+00,7.848322977282417234e+00,1.000000000000000000e+00			2.200000000000000000e+01,6.383643732074478550e+01,2.830540979117028400e+01,-1.190402648250492995e-02,nan,8.804663822855141042e-02,nan,1.317411290076174879e+01,1.000000000000000000e+00			1.900000000000000000e+01,1.098009602123869968e+02,1.673572700964237114e+01,-1.299019372422314557e-02,2.912967680755429001e+02,2.142023302503016646e-01,0.000000000000000000e+00,7.276948077409467253e+00,1.000000000000000000e+00			7.700000000000000000e+01,4.132259888768963663e+01,1.736536544968041795e+01,-1.149848893759324378e-02,nan,7.916083780467386699e-02,nan,9.333419627461989165e+00,1.000000000000000000e+00			2.200000000000000000e+01,7.082440886269814939e+01,2.531997402929631491e+01,-1.257142644239262440e-02,2.978902856829863026e+02,1.635450072523763065e-01,0.000000000000000000e+00,4.644848530984337920e+00,1.000000000000000000e+00			1.900000000000000000e+01,5.745701235191786793e+01,3.720284028647011354e+01,-1.339730945426701771e-02,nan,9.812063283294059080e-02,nan,7.365586488538253818e+00,1.000000000000000000e+00			1.200000000000000000e+01,2.210993623492458227e+01,6.734294990204179499e+01,-1.218332695857336431e-02,nan,2.976039058149732019e-01,nan,9.482784960261369633e+00,1.000000000000000000e+00
						-0.097943	0.043249	0.0373	0.022571	0.038473	-0.009687	0.191239	0.001378		-0.097969	0.078493	0.013767	0.146699	0.014267	0.003134	156.343	0.000326			3.000000000000000000e+01,6.954243373101657255e+01,9.881447478638728299e+00,-1.069871706178255298e-02,nan,2.139618910864861112e-01,nan,8.188878920955223961e+00,1.000000000000000000e+00			1.700000000000000000e+01,7.551050364136531812e+01,6.827359052931994654e+01,-1.238286557730369601e-02,nan,2.200005997681905301e-01,nan,6.782567577210868670e+00,1.000000000000000000e+00			4.600000000000000000e+01,1.156611921594530514e+02,2.188744142640370782e+01,-1.164509180599713339e-02,2.732390306209539972e+02,9.437163172346596518e-02,0.000000000000000000e+00,2.774703483688345074e+01,1.000000000000000000e+00			2.300000000000000000e+01,1.185650355347631404e+02,1.546885031300072377e+01,-1.211156793322020787e-02,nan,8.612987341033051525e-02,nan,1.337652971988201500e+01,1.000000000000000000e+00			1.900000000000000000e+01,7.841098423205032475e+01,5.527762373583892241e+01,-1.654108969444625238e-02,3.821655444154129100e+02,1.089078866686510327e-01,0.000000000000000000e+00,4.429076974385798060e+00,1.000000000000000000e+00			7.900000000000000000e+01,1.117120008822785877e+02,3.840868508781939283e+01,-1.100850704069453352e-02,nan,9.743660429248002242e-02,nan,3.125089155101958838e+01,1.000000000000000000e+00			2.200000000000000000e+01,7.642047032576640220e+01,7.318989000874353223e+01,-1.229137278502308479e-02,2.904376072797099368e+02,3.675147405915167864e-01,0.000000000000000000e+00,1.066577167444730634e+01,1.000000000000000000e+00			1.900000000000000000e+01,4.295274542164375475e+01,6.530082208394475174e+01,-1.213170982309561170e-02,nan,1.397808676365394076e-01,nan,7.010684901803997171e+00,1.000000000000000000e+00			1.200000000000000000e+01,7.881254071915778425e+00,2.477881067047860597e+01,-1.566344625972099572e-02,nan,1.091476244207586488e-01,nan,7.591358192333223620e+00,1.000000000000000000e+00
						-0.09786	0.058521	0.053467	0.029534	0.054688	-0.011319	0.349073	0.002832		-0.097885	0.118858	0.018735	0.195672	0.020539	0.00544	156.933	0.002163			3.200000000000000000e+01,1.965802394052661128e+01,2.827856997095065594e+01,-1.145085088383089936e-02,nan,8.542627851207662548e-02,nan,9.343433753670330688e+00,1.000000000000000000e+00			1.800000000000000000e+01,1.393855913097772081e+01,3.651438293795966672e+01,-1.178594323122898226e-02,nan,1.066987061109971879e-01,nan,1.820153272224446184e+01,1.000000000000000000e+00			4.600000000000000000e+01,1.079776006047480337e+02,6.762643526949315742e+01,-1.102687333976785922e-02,2.567872425777293302e+02,9.256182947795432714e-02,0.000000000000000000e+00,2.194203664283213584e+01,1.000000000000000000e+00			2.300000000000000000e+01,9.307192287446972045e+01,6.057606220642606232e+00,-1.094156763841017121e-02,nan,1.363644612847023652e-01,nan,1.092686007407631799e+01,1.000000000000000000e+00			1.900000000000000000e+01,1.141070399484012654e+02,6.811492057488024443e+01,-1.127971817554124234e-02,2.475250492272921861e+02,1.213094477791474279e-01,0.000000000000000000e+00,9.488094151752129335e+00,1.000000000000000000e+00			8.000000000000000000e+01,4.188670237365806770e+01,2.668172252739115535e+01,-1.131482354235335830e-02,nan,9.623903059139826688e-02,nan,9.333419627461989165e+00,1.000000000000000000e+00			2.300000000000000000e+01,4.766650148354197114e+01,7.024613297739877282e+01,-1.547079774986133069e-02,3.750472209974877273e+02,1.708842583380039137e-01,0.000000000000000000e+00,6.135252081181865158e+00,1.000000000000000000e+00			2.000000000000000000e+01,2.314660090770560430e+01,3.486200502344722452e+01,-1.186201228599214827e-02,nan,2.362663719435446064e-01,nan,9.112108191998300910e+00,1.000000000000000000e+00			1.200000000000000000e+01,5.181738178672927830e+01,4.169669743849039634e+01,1.266764716957255454e-02,nan,1.907722512385829905e-01,nan,1.016673115514769599e+01,1.000000000000000000e+00
						-0.097776	0.074064	0.072815	0.035405	0.075647	-0.012716	0.547311	0.004205		-0.097802	0.160132	0.024047	0.27782	0.028644	0.008142	157.5	0.004706			3.300000000000000000e+01,1.052473592833591312e+02,6.945036121594428380e+01,-1.074114061450565961e-02,nan,8.908283209246437018e-02,nan,1.193257433375953624e+01,1.000000000000000000e+00			1.800000000000000000e+01,1.079542057852730750e+02,5.636217313456370448e+01,-1.577210492991693372e-02,nan,3.468900868265740733e-01,nan,1.267954753903208065e+01,1.000000000000000000e+00			4.600000000000000000e+01,8.205479662611416813e+01,1.663696803653409262e+01,-1.304620562514121132e-02,3.105249236121263721e+02,2.263547655219934063e-01,0.000000000000000000e+00,6.808355183143085299e+00,1.000000000000000000e+00			2.300000000000000000e+01,8.381709506368183327e+01,3.738828126699069543e+01,-1.143616565853629308e-02,nan,1.018831525124360704e-01,nan,9.728871509580756083e+00,1.000000000000000000e+00			1.900000000000000000e+01,3.270330602087290117e+01,7.127982624991483362e+01,-1.064416635721514466e-02,2.312610368438927253e+02,1.233721531353116907e-01,0.000000000000000000e+00,6.853608159726924498e+00,1.000000000000000000e+00			8.200000000000000000e+01,6.186054992646338491e+01,5.103951167823446156e+01,-1.443062521461172497e-02,nan,6.245898898670088073e-02,nan,1.193872123547837383e+01,1.000000000000000000e+00			2.300000000000000000e+01,1.113763976072453943e+02,4.008242650748120184e+01,-1.290729380705785655e-02,3.068282566365417665e+02,1.154116121741611822e-01,0.000000000000000000e+00,8.758157541876313346e+00,1.000000000000000000e+00			2.000000000000000000e+01,1.150425820875024101e+02,4.196779405594261902e+01,-1.083259857075619115e-02,nan,1.872202874857018529e-01,nan,1.301312504027474759e+01,1.000000000000000000e+00			1.200000000000000000e+01,6.265172128070662261e+00,4.725034287924175658e+01,-1.026671259285679393e-02,nan,1.566327224544651342e-01,nan,1.454795718026262463e+01,1.000000000000000000e+00
						-0.097693	0.089574	0.092504	0.038271	0.095768	-0.013122	0.751542	0.005968		-0.097719	0.206953	0.032017	0.40483	0.03753	0.011696	158.071	0.007112			3.400000000000000000e+01,4.754377882583391823e+01,1.855168793257287163e+01,-1.209605601132569472e-02,nan,8.904619856137774292e-02,nan,7.783771904262280827e+00,1.000000000000000000e+00			1.800000000000000000e+01,1.087558038223023118e+02,6.901635688467597163e+01,-1.013968562269971889e-02,nan,2.255413091477960208e-01,nan,1.267954753903208065e+01,1.000000000000000000e+00			4.700000000000000000e+01,6.353194795817332263e+00,1.472612361221529298e+01,-2.170152494890449646e-02,5.408568964331569759e+02,5.440289570896605920e-02,0.000000000000000000e+00,2.224052882256622610e+01,1.000000000000000000e+00			2.300000000000000000e+01,3.390734704507293884e+01,6.089628923181697928e+01,-1.167321667722120461e-02,nan,1.026039548701536130e-01,nan,1.443655032211635003e+01,1.000000000000000000e+00			1.900000000000000000e+01,6.317688536417203693e+01,7.091012267574359385e+01,-1.128998340253185156e-02,2.477877402842281924e+02,1.748756040000658540e-01,0.000000000000000000e+00,5.046159586944416908e+00,1.000000000000000000e+00			8.300000000000000000e+01,1.209468570237689704e+02,8.553440074931542014e+00,-2.186186767738205333e-02,nan,4.862890603992520155e-02,nan,3.125089155101958838e+01,1.000000000000000000e+00			2.400000000000000000e+01,1.046251084958086324e+02,2.601521750822265844e+01,-1.256162043327570775e-02,2.976293320034150156e+02,9.498006744227383003e-02,0.000000000000000000e+00,1.154235711185395630e+01,1.000000000000000000e+00			2.000000000000000000e+01,6.506692677493084886e+01,5.708106657898028402e+01,-1.193041156221728329e-02,nan,3.416824675531373590e-01,nan,7.371698286043804060e+00,1.000000000000000000e+00			1.200000000000000000e+01,5.814766739799458151e+01,4.965219280087093523e+01,1.118434036128633687e-02,nan,2.246170328906971214e-01,nan,1.016673115514769599e+01,1.000000000000000000e+00
						-0.09761	0.106083	0.112049	0.037376	0.115871	-0.013279	0.952764	0.00976		-0.097635	0.293715	0.040991	0.53574	0.046117	0.017289	158.667	0.009563			3.400000000000000000e+01,5.377809259543897724e+01,4.009567519176115269e+01,-1.194402738049635086e-02,nan,7.511587132104502462e-02,nan,6.872509879300187308e+00,1.000000000000000000e+00			1.800000000000000000e+01,3.297480943360048400e+01,6.629260572778409255e+01,-1.070937976592646265e-02,nan,1.615412646210182546e-01,nan,1.081842216323895300e+01,1.000000000000000000e+00			4.700000000000000000e+01,8.872201665551936856e+01,1.501646804829428561e+01,-1.223656407522467730e-02,2.889790593297825012e+02,1.930301461209747993e-01,0.000000000000000000e+00,5.158907163185124212e+00,1.000000000000000000e+00			2.400000000000000000e+01,1.030099141737902642e+02,3.528611660378198422e+01,-1.165754545392187584e-02,nan,1.643167033490375850e-01,nan,5.923221088435053794e+00,1.000000000000000000e+00			2.000000000000000000e+01,9.716717688643701933e+01,3.542700810501076347e+01,-1.124416881296155281e-02,2.466153275389162332e+02,9.478240582577512896e-02,0.000000000000000000e+00,1.553132320232466235e+01,1.000000000000000000e+00			8.500000000000000000e+01,8.331494728004821582e+01,1.695732172263417326e+01,-1.171043629056385538e-02,nan,9.805265395216644642e-02,nan,3.855886224602767243e+01,1.000000000000000000e+00			2.400000000000000000e+01,7.386166500987795303e+01,5.591305297424296583e+01,-1.358557258115179571e-02,3.248783461035770870e+02,7.830981999995945131e-02,0.000000000000000000e+00,1.221073867843265504e+01,1.000000000000000000e+00			2.100000000000000000e+01,6.058984203013255154e+01,6.579619029736495861e+01,-3.433376366698241006e-02,nan,8.707118149821191366e-02,nan,9.184575520361171641e+00,1.000000000000000000e+00			1.300000000000000000e+01,1.074169813819881796e+02,1.641163152990514718e+01,1.486959304042672833e-02,nan,1.682728868210112694e-01,nan,8.372114749005241663e+00,1.000000000000000000e+00
						-0.097526	0.122947	0.132053	0.036522	0.136028	-0.013437	1.16991	0.016382		-0.097552	0.421607	0.049941	0.670673	0.054415	0.024157	159.248	0.013989			3.500000000000000000e+01,1.034525176473304384e+02,1.629860548731434378e+01,-1.293762575909161716e-02,nan,9.652923476117125645e-02,nan,7.601290472501670337e+00,1.000000000000000000e+00			1.900000000000000000e+01,9.925917569135120289e+01,7.726150503365400546e+00,-1.278540801266768098e-02,nan,2.972573918132009885e-01,nan,7.017797784821564022e+00,1.000000000000000000e+00			4.700000000000000000e+01,8.332302892179760079e+01,3.005582248008630941e+01,-9.054617388205782672e-03,2.043023385275577368e+02,3.460612749783558151e-01,0.000000000000000000e+00,5.080097341294115054e+00,1.000000000000000000e+00			2.400000000000000000e+01,1.007623088538066298e+02,4.544933930127179877e+01,-1.097831431020893610e-02,nan,3.427184649170788022e-01,nan,5.797970691853067571e+00,1.000000000000000000e+00			2.000000000000000000e+01,8.527776705236873056e+01,2.196138061342546166e+01,-1.235729686893977629e-02,2.751006972046358783e+02,7.888835388156967277e-02,0.000000000000000000e+00,1.796332903290972993e+01,1.000000000000000000e+00			8.500000000000000000e+01,1.573210641982078783e+01,4.980604060126506738e+01,-1.071975869938929758e-02,nan,1.037614548758719613e-01,nan,2.550128112175669060e+01,1.000000000000000000e+00			2.500000000000000000e+01,6.349284887127997479e+01,7.127405766200695325e+00,-1.229507048239611433e-02,2.905360089560625170e+02,1.042081618298108525e-01,0.000000000000000000e+00,8.644255674219738950e+00,1.000000000000000000e+00			2.100000000000000000e+01,2.685724409158319048e+01,5.249651031028292181e+01,-1.213350380939541909e-02,nan,9.169812088299678088e-02,nan,8.939589649506045177e+00,1.000000000000000000e+00			1.300000000000000000e+01,9.390599849323120907e+01,2.577464239929524226e+01,1.676667813513224234e-02,nan,2.221474275445919355e-01,nan,8.227418952333293234e+00,1.000000000000000000e+00
						-0.097443	0.139495	0.153063	0.03568	0.160115	-0.013879	1.45109	0.02338		-0.097469	0.551115	0.058898	0.818364	0.065185	0.031028	159.787	0.020666			3.500000000000000000e+01,4.005660982011176685e+01,1.642344797022454017e+01,-1.199085225206847349e-02,nan,1.300897775717674287e-01,nan,7.783771904262280827e+00,1.000000000000000000e+00			1.900000000000000000e+01,7.143754622626487105e+01,3.529270020552835518e+01,-9.921156939277737605e-03,nan,3.287437942228869092e-01,nan,6.877278363029533104e+00,1.000000000000000000e+00			4.700000000000000000e+01,1.414496204885646868e+01,4.202129629724522175e+01,-1.043109517663256061e-02,2.409326271042267820e+02,1.888188444360577867e-01,0.000000000000000000e+00,6.820895145407820159e+00,1.000000000000000000e+00			2.400000000000000000e+01,7.095700164287570999e+01,4.923138527014643273e+01,-1.250610483945128679e-02,nan,1.959094659409290617e-01,nan,7.541641938253538235e+00,1.000000000000000000e+00			2.100000000000000000e+01,6.556450327438821546e+01,3.122462409046475429e+01,-1.230484407688077313e-02,2.737584103367635748e+02,1.127381727525936794e-01,0.000000000000000000e+00,1.399307277184808562e+01,1.000000000000000000e+00			8.700000000000000000e+01,5.042853647628986380e+01,4.759827160908584887e+01,-1.036788279920566359e-02,nan,8.778604104863807489e-02,nan,1.193872123547837383e+01,1.000000000000000000e+00			2.500000000000000000e+01,4.440450091630127361e+01,1.656818634239421684e+01,-1.177931899653099530e-02,2.768110321203101876e+02,1.155493026983803739e-01,0.000000000000000000e+00,8.489942801807284667e+00,1.000000000000000000e+00			2.100000000000000000e+01,2.943863415678258733e+01,6.492516943078710767e+01,-1.132459452028613742e-02,nan,1.247939070685364360e-01,nan,8.318616000687885759e+00,1.000000000000000000e+00			1.300000000000000000e+01,1.137044776799113919e+02,5.343826690776941035e+01,-1.012791903447328445e-02,nan,2.175543479764567856e-01,nan,6.810299698521776968e+00,1.000000000000000000e+00
Fig. 1G			Fig. 1O			-0.09736	0.156909	0.177953	0.040933	0.185438	-0.014135	1.78165	0.029695		-0.097385	0.674525	0.069216	0.989296	0.078583	0.037897	160.351	0.027309			3.500000000000000000e+01,3.963257810444369511e+01,3.918706142117719082e+01,-1.228633470358171491e-02,nan,8.458448628655745871e-02,nan,1.417466610538154193e+01,1.000000000000000000e+00			2.000000000000000000e+01,7.639035108397138174e+01,2.362790312416141347e+01,-1.060452437030384720e-02,nan,1.344829073690330112e-01,nan,4.400478106349130947e+00,1.000000000000000000e+00			4.800000000000000000e+01,8.794513844556517768e+01,3.248412064918647957e+01,-9.748156881228301276e-03,2.227585402783809911e+02,3.003564182601949906e-01,0.000000000000000000e+00,5.221161599467897041e+00,1.000000000000000000e+00			2.400000000000000000e+01,6.383441030926469040e+01,6.192711527620834744e+01,-9.676228835406168113e-03,nan,3.782321670748627351e-01,nan,7.152403148227900687e+00,1.000000000000000000e+00			2.100000000000000000e+01,3.375539867927977156e+01,4.246252076476362447e+01,-1.237431444008521390e-02,2.755361833127140017e+02,1.321420408717207673e-01,0.000000000000000000e+00,1.384878230286155798e+01,1.000000000000000000e+00			9.000000000000000000e+01,3.161873080101373645e+01,6.975423612421275266e+01,-1.075346815872256501e-02,nan,1.077836735260142564e-01,nan,2.550128112175669060e+01,1.000000000000000000e+00			2.500000000000000000e+01,9.318770668510411781e+01,3.519536196174599496e+01,-1.390206450023281221e-02,3.333007052768199969e+02,1.124925716761792094e-01,0.000000000000000000e+00,9.373295485784092662e+00,1.000000000000000000e+00			2.100000000000000000e+01,5.892046503360979415e+01,2.998410282285599493e+01,-1.173396941076758175e-02,nan,1.615129018989618359e-01,nan,7.365586488538253818e+00,1.000000000000000000e+00			1.300000000000000000e+01,1.071972469297163713e+02,3.243901356227306110e+01,-1.103550184931677627e-02,nan,4.361245332304022337e-01,nan,6.864519817313699868e+00,1.000000000000000000e+00
						-0.097277	0.174473	0.201957	0.062011	0.210876	-0.012541	2.11745	0.037292		-0.097302	0.815709	0.083341	1.18646	0.09225	0.047882	160.916	0.033923			3.600000000000000000e+01,3.944358975646386511e+01,6.673231141489841889e+01,-1.120777495893312235e-02,nan,2.621277339960147446e-01,nan,7.026617870633379503e+00,1.000000000000000000e+00			2.000000000000000000e+01,8.927348624317882297e+01,9.090598473310363303e+00,-1.063060096434092008e-02,nan,3.256011204123131497e-01,nan,5.481868675347521425e+00,1.000000000000000000e+00			5.000000000000000000e+01,9.900441393674473289e+00,3.668194661845648596e+01,-1.160893317241050264e-02,2.722767912052856332e+02,1.593880133499313567e-01,0.000000000000000000e+00,6.820895145407820159e+00,1.000000000000000000e+00			2.500000000000000000e+01,5.427932216754272332e+01,1.017871580676733423e+01,-8.811665129886701864e-03,nan,1.379370977768525908e-01,nan,8.224975269033841130e+00,1.000000000000000000e+00			2.100000000000000000e+01,1.530958708036090066e+01,4.206850031984632210e+01,-2.082231093207845968e-02,4.917236216911770157e+02,3.217615630616690314e-01,0.000000000000000000e+00,6.014994367377348716e+00,1.000000000000000000e+00			9.100000000000000000e+01,9.014395659253369786e+01,1.173213312487660964e+01,-1.135810517867490675e-02,nan,8.560794927163672963e-02,nan,2.839808388344375345e+01,1.000000000000000000e+00			2.500000000000000000e+01,1.626102925387539599e+01,4.217529319394424903e+01,-1.538645565169263936e-02,3.728027420665113141e+02,2.349048381110501182e-01,0.000000000000000000e+00,7.115179403882716969e+00,1.000000000000000000e+00			2.200000000000000000e+01,1.195050432169374801e+02,1.768462444911911646e+01,-1.147070567998798203e-02,nan,7.273620934079716438e-02,nan,1.092558371709275455e+01,1.000000000000000000e+00			1.300000000000000000e+01,3.465337502693427751e+01,3.749093317151699978e+01,-1.118344580769212691e-02,nan,2.540742249087967197e-01,nan,6.099344252122445020e+00,1.000000000000000000e+00
						-0.097193	0.195665	0.225757	0.087994	0.236708	-0.011145	2.45192	0.048274		-0.097219	1.0012	0.097738	1.39136	0.105892	0.06282	161.47	0.041157			3.600000000000000000e+01,3.545007349747285019e+01,7.251376335961600716e+01,-1.067898510714115901e-02,nan,2.157231395208920599e-01,nan,7.026617870633379503e+00,1.000000000000000000e+00			2.000000000000000000e+01,7.712170426719745819e+01,1.045524345008685074e+01,-1.171959281512323717e-02,nan,1.017637702758836804e-01,nan,9.634471082603225156e+00,1.000000000000000000e+00			5.000000000000000000e+01,3.186084962888278937e+01,6.445401126822541471e+01,-1.053944463884052933e-02,2.438159806179372708e+02,9.688711694994023294e-02,0.000000000000000000e+00,1.573848135044680241e+01,1.000000000000000000e+00			2.500000000000000000e+01,7.647210577028242540e+01,2.457752385469419565e+01,-1.152869463156596871e-02,nan,1.412699051168564424e-01,nan,8.365435357715513831e+00,1.000000000000000000e+00			2.200000000000000000e+01,1.133323435134296915e+02,5.649702980681169606e+01,-1.147604006981080803e-02,2.525490010553937452e+02,2.239329491816535178e-01,0.000000000000000000e+00,7.029459599788223656e+00,1.000000000000000000e+00			9.400000000000000000e+01,3.893439182505508711e+01,2.970713220231541385e+01,-7.179015931334354651e-03,nan,1.365500941334895080e-01,nan,2.657824814929724866e+01,1.000000000000000000e+00			2.600000000000000000e+01,2.165997007311425193e+01,4.680964492636522323e+01,-1.401015572111587518e-02,3.361771865733881555e+02,2.276990990688181338e-01,0.000000000000000000e+00,7.115179403882716969e+00,1.000000000000000000e+00			2.200000000000000000e+01,1.111043806138697363e+02,7.118842868313087990e+01,-9.786425643247918110e-03,nan,1.913961539360248265e-01,nan,1.227805461532688192e+01,1.000000000000000000e+00			1.300000000000000000e+01,9.899255585423996706e+01,3.501891574135915874e+01,-1.181958421239714604e-02,nan,3.466691431031539983e-01,nan,6.423900730868616016e+00,1.000000000000000000e+00
						-0.09711	0.225706	0.249342	0.113479	0.265339	-0.009646	2.79366	0.060694		-0.097136	1.22123	0.112189	1.59658	0.11971	0.07969	161.814	0.051101			3.700000000000000000e+01,2.871744325545301635e+01,1.967858211736341545e+01,-1.197819263402721303e-02,nan,8.236523449357968651e-02,nan,4.024370694299204132e+00,1.000000000000000000e+00			2.000000000000000000e+01,9.644870964305400207e+01,4.443020196408235023e+01,-1.210767761815568534e-02,nan,2.033202997548753110e-01,nan,6.547018110992320672e+00,1.000000000000000000e+00			5.100000000000000000e+01,7.829911060579222237e+01,2.930240775290796762e+01,-1.106454867442921951e-02,2.577898438492293280e+02,1.295729831187157899e-01,0.000000000000000000e+00,5.080097341294115054e+00,1.000000000000000000e+00			2.600000000000000000e+01,1.062334829030280900e+02,7.410182934293905532e+01,-1.081046762538083461e-02,nan,1.708191444358937439e-01,nan,9.682229761647038302e+00,1.000000000000000000e+00			2.200000000000000000e+01,1.578393609433022071e+01,6.882916074240072568e+00,-1.058714798630190461e-02,2.298019150793501808e+02,1.638214981298928841e-01,0.000000000000000000e+00,4.839240623681142495e+00,1.000000000000000000e+00			9.500000000000000000e+01,8.719819339147549897e+01,5.994005540566637791e+01,-1.109875199329208272e-02,nan,1.944269534946604372e-01,nan,8.566502022023225749e+00,1.000000000000000000e+00			2.600000000000000000e+01,2.586611646835605427e+01,6.914624928036860751e+01,-1.292641173852839172e-02,3.073370155519726268e+02,1.330176679419199370e-01,0.000000000000000000e+00,1.551405542246341085e+01,1.000000000000000000e+00			2.200000000000000000e+01,3.137660703919423000e+01,1.323252549604603168e+01,-1.166053521530075604e-02,nan,8.081126591412157723e-02,nan,1.569978052221839881e+01,1.000000000000000000e+00			1.400000000000000000e+01,5.493275778783820584e+01,1.243211452368738179e+01,-1.524309272768861225e-02,nan,1.631579407343616284e-01,nan,7.103692181743565648e+00,1.000000000000000000e+00
						-0.097027	0.259095	0.278904	0.140159	0.300018	-0.008028	3.19747	0.072579		-0.097052	1.45268	0.129279	1.81173	0.136415	0.09639	162.075	0.062569			3.700000000000000000e+01,9.056278770906473596e+01,5.174491483873331532e+01,-1.105005525164636133e-02,nan,1.159244246007342660e-01,nan,2.300259710851946338e+01,1.000000000000000000e+00			2.000000000000000000e+01,1.205510766229582913e+02,6.320943673393259843e+01,-9.119505298356148787e-03,nan,3.508924994474019732e-01,nan,5.526615436626753919e+00,1.000000000000000000e+00			5.100000000000000000e+01,5.411632938378664548e+00,6.270272578988603129e+01,-1.114061789178319960e-02,2.598141681114191215e+02,9.977704582135538125e-02,0.000000000000000000e+00,1.110346413937858934e+01,1.000000000000000000e+00			2.600000000000000000e+01,4.820738628802530457e+01,6.287691106675166708e+01,-1.136686864502907228e-02,nan,1.327160584811941657e-01,nan,1.127140118105005939e+01,1.000000000000000000e+00			2.200000000000000000e+01,1.176849408751473050e+02,3.470596189641855034e+01,-1.206147962230392882e-02,2.675306215258657403e+02,9.700915471946691682e-02,0.000000000000000000e+00,1.249141242104380289e+01,1.000000000000000000e+00			9.600000000000000000e+01,1.144202843285517446e+02,2.646682280279479471e+01,-2.118364010670551259e-02,nan,5.918273750342673001e-02,nan,2.639762068540806794e+01,1.000000000000000000e+00			2.600000000000000000e+01,1.004268864241814754e+02,4.696431638672726905e+01,-1.173454312975296190e-02,2.756194742650799299e+02,2.835814274840190441e-01,0.000000000000000000e+00,6.741632195858860754e+00,1.000000000000000000e+00			2.200000000000000000e+01,5.150963891712860487e+01,2.570147534602206463e+01,-1.186263074152016719e-02,nan,2.148358843034853249e-01,nan,5.823114345790747493e+00,1.000000000000000000e+00			1.400000000000000000e+01,9.333683283006284626e+01,1.341356471964070884e+01,1.132960350588105812e-02,nan,3.169534978565767824e-01,nan,6.762420990143603206e+00,1.000000000000000000e+00
						-0.096943	0.289769	0.31538	0.184322	0.339336	-0.004938	3.61905	0.084597		-0.096969	1.67569	0.148783	2.05138	0.155975	0.112748	162.342	0.074048			3.800000000000000000e+01,5.238227747537161605e+01,6.715128650812235378e+01,-1.102194904377496246e-02,nan,1.611549623564504374e-01,nan,7.960939436113652512e+00,1.000000000000000000e+00			2.000000000000000000e+01,6.165314646583710356e+01,6.795952196978032589e+01,-1.068110574064007855e-02,nan,2.666491224441720487e-01,nan,5.635277399414768240e+00,1.000000000000000000e+00			5.200000000000000000e+01,9.548334096438509278e+01,8.509371985785403325e+00,-1.126934086796511220e-02,2.632396936110934007e+02,9.593799985945872244e-02,0.000000000000000000e+00,9.383912061415387029e+00,1.000000000000000000e+00			2.600000000000000000e+01,7.694874379497763073e+01,6.424413221530619467e+01,-1.292385108661262688e-02,nan,1.943623813430763736e-01,nan,8.646878065615011266e+00,1.000000000000000000e+00			2.200000000000000000e+01,9.538659730927689040e+00,4.037245941021442519e+01,-2.359173010586697317e-02,5.625941100424661272e+02,2.839260961796051808e-01,0.000000000000000000e+00,5.497934547104408765e+00,1.000000000000000000e+00			9.700000000000000000e+01,9.306414731073373048e+01,5.257055314620588859e+01,-2.409763968004122528e-02,nan,5.402018091823124202e-02,nan,9.419075269635245107e+00,1.000000000000000000e+00			2.600000000000000000e+01,8.758279396841659548e+01,4.779348955990509040e+01,-1.378176256841456837e-02,3.300992773163517313e+02,2.183002252714799640e-01,0.000000000000000000e+00,7.332661306455930728e+00,1.000000000000000000e+00			2.200000000000000000e+01,4.816113659329356267e+01,4.992600625551941107e+01,-1.092429605151236729e-02,nan,1.606617982968449043e-01,nan,4.947053671804775732e+00,1.000000000000000000e+00			1.400000000000000000e+01,5.019931316690473011e+01,2.518054588646917580e+01,-1.417460000740134243e-02,nan,2.034109019760514947e-01,nan,6.522401283206336942e+00,1.000000000000000000e+00
						-0.09686	0.320086	0.353393	0.269923	0.379359	0.001221	4.03561	0.097966		-0.096886	1.90603	0.169867	2.3061	0.175106	0.143599	162.599	0.085409			4.000000000000000000e+01,3.653605367651636016e+01,6.791536098469062033e+00,-1.110546597499335701e-02,nan,1.200813431659376596e-01,nan,8.779823242587379895e+00,1.000000000000000000e+00			2.100000000000000000e+01,7.667243311691723129e+00,1.618995638326034125e+01,-1.062242936766695858e-02,nan,1.334476258783487967e-01,nan,1.976056779532240171e+01,1.000000000000000000e+00			5.300000000000000000e+01,3.430007525598288254e+01,2.410923155212222468e+01,-1.111437385539352715e-02,2.591157720788401662e+02,7.933396517746194032e-02,0.000000000000000000e+00,1.564798906453995109e+01,1.000000000000000000e+00			2.600000000000000000e+01,7.330419819602689735e+00,7.209031116254244864e+01,-1.104674921907976975e-02,nan,1.201777031642262683e-01,nan,2.604338652816584698e+01,1.000000000000000000e+00			2.300000000000000000e+01,8.190682839979893970e+01,5.799714509075644742e+01,-9.091948688938164200e-03,1.915391972540403458e+02,2.779091654642443787e-01,0.000000000000000000e+00,4.429076974385798060e+00,1.000000000000000000e+00			9.700000000000000000e+01,1.855008243541325541e+01,5.620831651232285253e+01,-1.091074761720844596e-02,nan,1.942166320214011588e-01,nan,7.105475500281349888e+00,1.000000000000000000e+00			2.700000000000000000e+01,7.672553155018077575e+01,2.305062219814308833e+01,-1.192614797901231892e-02,2.807183875785167970e+02,1.923233415120099155e-01,0.000000000000000000e+00,6.322436769654614430e+00,1.000000000000000000e+00			2.200000000000000000e+01,7.219025714470797084e+01,5.518367361402228966e+01,-1.200061035742143629e-02,nan,1.332128052583425593e-01,nan,7.371698286043804060e+00,1.000000000000000000e+00			1.400000000000000000e+01,7.025684788681728321e+01,2.857961110041059172e+01,-1.229411409207744818e-02,nan,2.121989477752753706e-01,nan,4.945980359251896274e+00,1.000000000000000000e+00
						-0.096777	0.369626	0.390537	0.35519	0.418993	0.007431	4.45899	0.114981		-0.096802	2.14162	0.190569	2.56076	0.194239	0.185958	162.813	0.098529			4.000000000000000000e+01,1.049390625707685984e+02,8.844090007556795641e+00,-1.236578936303010280e-02,nan,7.277825346467869938e-02,nan,5.446259083237061205e+00,1.000000000000000000e+00			2.100000000000000000e+01,3.172730873410492336e+01,1.512964158972324391e+01,-1.180806432096753213e-02,nan,1.337659534950612628e-01,nan,8.021054510447152452e+00,1.000000000000000000e+00			5.500000000000000000e+01,1.615712457634274202e+01,6.549938904328469391e+01,-1.012010282276048015e-02,2.326566202094901143e+02,9.178979255684227567e-02,0.000000000000000000e+00,1.110346413937858934e+01,1.000000000000000000e+00			2.600000000000000000e+01,7.566666925229796448e+01,4.270067243698747461e+01,-1.259708872068580898e-02,nan,1.759090403743446274e-01,nan,8.051781113544272728e+00,1.000000000000000000e+00			2.300000000000000000e+01,6.275681551084066889e+00,7.270208157184363529e+01,-1.110263736887270002e-02,2.429934841377532564e+02,1.905998916851977532e-01,0.000000000000000000e+00,1.054561616754181941e+01,1.000000000000000000e+00			9.800000000000000000e+01,8.802283773489324403e+01,2.637095213141349603e+01,-1.251999951720403001e-02,nan,1.678160157105226258e-01,nan,5.721478859164826680e+00,1.000000000000000000e+00			2.700000000000000000e+01,9.414408062700100288e+01,4.451973953599088674e+01,-1.450966354186385837e-02,3.494698933458047350e+02,2.337752842504523532e-01,0.000000000000000000e+00,6.741632195858860754e+00,1.000000000000000000e+00			2.200000000000000000e+01,3.683700083834203554e+01,6.872826588132468828e+01,-1.210304116533014382e-02,nan,1.730312090489526389e-01,nan,7.010684901803997171e+00,1.000000000000000000e+00			1.400000000000000000e+01,4.292855490331553625e+01,4.910534556093715963e+01,1.140260698302694893e-02,nan,1.567452178299705290e-01,nan,5.742247438280609018e+00,1.000000000000000000e+00
						-0.096693	0.455525	0.427882	0.439984	0.476061	0.014187	4.87913	0.132273		-0.096719	2.37605	0.210739	2.82619	0.22069	0.226978	162.651	0.115031			4.000000000000000000e+01,1.776796529161299176e+01,6.201660316730913891e+00,-1.191390309272254665e-02,nan,7.464438261997019541e-02,nan,1.495251445557910941e+01,1.000000000000000000e+00			2.100000000000000000e+01,3.976343423202605720e+01,3.838274004754848079e+01,-1.057852778195347149e-02,nan,3.059079809386446858e-01,nan,5.577488700966739543e+00,1.000000000000000000e+00			5.600000000000000000e+01,1.186933491399485092e+02,7.601769923863891165e+00,-1.181907237884704046e-02,2.778689335832896177e+02,1.046530206204416835e-01,0.000000000000000000e+00,1.990044575549272565e+01,1.000000000000000000e+00			2.600000000000000000e+01,9.529278860574056864e+01,4.352558973347912286e+01,-1.291442059704304285e-02,nan,2.545573793316822098e-01,nan,5.797970691853067571e+00,1.000000000000000000e+00			2.400000000000000000e+01,5.413706792702659243e+01,7.663601904829595135e+00,-1.097054943893609191e-02,2.396133038499449697e+02,1.076690683928420711e-01,0.000000000000000000e+00,1.259147715125206624e+01,1.000000000000000000e+00			9.900000000000000000e+01,2.144282431854257354e+01,4.971833758456908470e+01,-1.161316327247510077e-02,nan,1.317258790353786901e-01,nan,7.105475500281349888e+00,1.000000000000000000e+00			2.800000000000000000e+01,3.408961341014852309e+01,5.599102166167662631e+01,-1.358419540830907261e-02,3.248416973184873200e+02,1.692169491994304220e-01,0.000000000000000000e+00,1.495566645269479977e+01,1.000000000000000000e+00			2.200000000000000000e+01,2.450212503906838890e+01,4.387272475230216884e+01,-1.176578358112911199e-02,nan,1.175997139470733588e-01,nan,8.939589649506045177e+00,1.000000000000000000e+00			1.500000000000000000e+01,1.642498681608497080e+01,5.975318306057727114e+01,-1.046888641794276389e-02,nan,3.685828313568836334e-01,nan,9.482784960261369633e+00,1.000000000000000000e+00
						-0.09661	0.554308	0.493078	0.52622	0.569479	0.022446	5.27145	0.14849		-0.096636	2.62389	0.230458	3.11508	0.260837	0.26809	162.421	0.132907			4.000000000000000000e+01,4.700103351385855177e+01,7.301803774983601159e+01,-1.004892919715118238e-02,nan,2.153773122416157149e-01,nan,7.186425966815410682e+00,1.000000000000000000e+00			2.200000000000000000e+01,1.127669223226939152e+02,3.254394766620369239e+01,-1.156441936083320646e-02,nan,1.636338839680731017e-01,nan,7.603735774476694687e+00,1.000000000000000000e+00			5.600000000000000000e+01,9.213238349119392012e+01,3.289932505642193661e+01,-1.104922283165373983e-02,2.573819985150971661e+02,9.157692103516767990e-02,0.000000000000000000e+00,1.429325899892351437e+01,1.000000000000000000e+00			2.600000000000000000e+01,1.091161306494285697e+02,5.047249172873333833e+01,-1.197612185897891854e-02,nan,1.212015686037178908e-01,nan,9.747738142898635161e+00,1.000000000000000000e+00			2.400000000000000000e+01,1.175812555811645410e+02,5.089702547594622928e+01,-1.203596818094634750e-02,2.668777740534898726e+02,1.877763603659010627e-01,0.000000000000000000e+00,7.029459599788223656e+00,1.000000000000000000e+00			1.000000000000000000e+02,8.555310242881411398e+01,3.153193341928659521e+01,-1.190164603978823184e-02,nan,2.206360005416037051e-01,nan,5.721478859164826680e+00,1.000000000000000000e+00			2.900000000000000000e+01,4.498998545172171504e+01,6.623083847642239164e+01,-2.673892636818111374e-02,6.749102529174052734e+02,5.350463254172743710e-02,0.000000000000000000e+00,7.604250592779608908e+00,1.000000000000000000e+00			2.300000000000000000e+01,1.004774194917019940e+02,6.503876833113703526e+01,-1.961106932895477495e-02,nan,8.297329323373126009e-02,nan,9.152214446910788226e+00,1.000000000000000000e+00			1.500000000000000000e+01,9.587058186000696480e+01,7.143759818274794782e+00,-1.101841328378519447e-02,nan,3.913114199959312201e-01,nan,6.762420990143603206e+00,1.000000000000000000e+00
						-0.096527	0.650377	0.582648	0.618946	0.671556	0.041444	5.66032	0.1647		-0.096552	2.86147	0.274563	3.47368	0.30818	0.31922	162.188	0.151577			4.100000000000000000e+01,1.209661200599619093e+02,2.799711538320117299e+01,-1.212190064390002674e-02,nan,9.699413480090957052e-02,nan,1.254129510278903759e+01,1.000000000000000000e+00			2.300000000000000000e+01,7.042375974879313105e+01,6.960967740912818158e+01,-8.387521122131164769e-03,nan,4.238701839609434474e-01,nan,8.924498323893283569e+00,1.000000000000000000e+00			5.600000000000000000e+01,4.239298013933394316e+01,4.995311560986021249e+01,-1.143807826855014996e-02,2.677300673236770763e+02,7.021200258422166662e-02,0.000000000000000000e+00,9.778387485802063850e+00,1.000000000000000000e+00			2.700000000000000000e+01,4.941914506132206242e+01,3.173637058426087165e+01,-1.262899717281191526e-02,nan,1.088264197198993699e-01,nan,1.481991255228367343e+01,1.000000000000000000e+00			2.400000000000000000e+01,1.063948037845360339e+01,6.310170240498946015e+01,-1.145654575540576946e-02,2.520501341467528675e+02,1.659814873137390734e-01,0.000000000000000000e+00,1.054561616754181941e+01,1.000000000000000000e+00			1.000000000000000000e+02,4.550565490935845503e+01,5.517764541620304186e+01,-1.138505216450088481e-02,nan,1.216996318559976364e-01,nan,6.731430090605094563e+00,1.000000000000000000e+00			2.900000000000000000e+01,1.064554373639015417e+01,2.233052707525831693e+01,-1.227027631510458315e-02,2.898761962728916615e+02,1.078040626989168471e-01,0.000000000000000000e+00,9.652053705133567973e+00,1.000000000000000000e+00			2.300000000000000000e+01,6.544272560538914263e+01,7.511685812924666195e+00,-1.153512020458355609e-02,nan,9.447033655039516198e-02,nan,1.074397996813379308e+01,1.000000000000000000e+00			1.500000000000000000e+01,9.983484967828346157e+01,4.138735681543941780e+01,1.245223958233851458e-02,nan,2.633040794672363294e-01,nan,6.418150663789194965e+00,1.000000000000000000e+00
						-0.096444	0.751271	0.675489	0.715631	0.773793	0.064578	6.04384	0.186072		-0.096469	3.12462	0.322266	3.87429	0.356639	0.391799	161.956	0.170647			4.200000000000000000e+01,3.402882522337958449e+01,1.520575630326872840e+01,-9.774843070786593674e-03,nan,2.078795425768751315e-01,nan,4.970819533112327271e+00,1.000000000000000000e+00			2.300000000000000000e+01,5.712962492621888089e+01,7.132019217808176847e+01,-1.124422729588196723e-02,nan,2.294859929396295684e-01,nan,5.635277399414768240e+00,1.000000000000000000e+00			5.700000000000000000e+01,6.362047712012055456e+01,4.187899450352004038e+01,-1.041791674847464440e-02,2.405819279280612761e+02,1.478240685296846602e-01,0.000000000000000000e+00,4.982268621150637067e+00,1.000000000000000000e+00			2.700000000000000000e+01,5.954734795822452043e+01,5.314293151086577183e+01,-1.082099402725633999e-02,nan,2.301053812945913490e-01,nan,9.163454624429085982e+00,1.000000000000000000e+00			2.400000000000000000e+01,1.013830447546660594e+02,5.037520058880967611e+01,-1.015500393579313841e-02,2.187431847190182452e+02,2.294315045895766181e-01,0.000000000000000000e+00,5.577453726747280349e+00,1.000000000000000000e+00			1.000000000000000000e+02,8.020783730098322906e+01,5.498830030050965689e+01,-1.105609452314024015e-02,nan,8.413331651364464037e-02,nan,8.566502022023225749e+00,1.000000000000000000e+00			2.900000000000000000e+01,6.410546859622674276e+01,6.547944768470692622e+01,-1.319928756261357604e-02,3.145986802630762327e+02,9.539096703187854853e-02,0.000000000000000000e+00,1.366379435655168173e+01,1.000000000000000000e+00			2.300000000000000000e+01,8.572007171677786630e+01,5.922417767776496333e+01,-9.697331640499665464e-03,nan,2.910564062791859419e-01,nan,4.683003050902557973e+00,1.000000000000000000e+00			1.500000000000000000e+01,3.072530641315221445e+01,4.446800200724888441e+01,1.291797745501080744e-02,nan,2.835886848515882797e-01,nan,7.214341247479151953e+00,1.000000000000000000e+00
						-0.09636	0.911095	0.772033	0.816318	0.87617	0.086447	6.43381	0.209404		-0.096386	3.42445	0.370186	4.24466	0.404356	0.473856	161.58	0.199349			4.200000000000000000e+01,2.597354301008151722e+01,2.262248614578969708e+01,-1.021855206375539213e-02,nan,1.806228764853381463e-01,nan,4.024370694299204132e+00,1.000000000000000000e+00			2.300000000000000000e+01,3.426923607097401714e+01,3.934303519827248152e+01,-1.283271461591532422e-02,nan,2.719960748967510389e-01,nan,5.577488700966739543e+00,1.000000000000000000e+00			5.700000000000000000e+01,6.118483410799534994e+01,7.262726375671296353e+01,-1.087540655694184399e-02,2.527564677905546660e+02,8.692108508048779214e-02,0.000000000000000000e+00,2.652885529333754278e+01,1.000000000000000000e+00			2.800000000000000000e+01,8.219696727903006206e+01,7.121378694275374954e+00,-1.019508152128429171e-02,nan,3.079266530695172754e-01,nan,1.092686007407631799e+01,1.000000000000000000e+00			2.500000000000000000e+01,4.358099898832107755e+01,1.452761715916866869e+01,-1.198678070477583214e-02,2.656190478592160389e+02,2.804276611025084964e-01,0.000000000000000000e+00,5.880243956215082335e+00,1.000000000000000000e+00			1.010000000000000000e+02,3.005540108418994905e+01,1.209572638305612635e+01,-1.227655362240833575e-02,nan,8.259235540669307429e-02,nan,2.467147365380470347e+01,1.000000000000000000e+00			3.000000000000000000e+01,1.000465260850804015e+02,5.532297840384512000e+01,-1.328717923145425819e-02,3.169376189805682884e+02,8.032533020824428327e-02,0.000000000000000000e+00,8.367311677233598033e+00,1.000000000000000000e+00			2.400000000000000000e+01,6.907412836582039972e+01,3.099109702893881746e+01,-1.955931063641910828e-02,nan,5.246112614505615834e-02,nan,1.020347570168923035e+01,1.000000000000000000e+00			1.600000000000000000e+01,6.048508026341134070e+01,1.912303266626361165e+01,1.323255214542981215e-02,nan,2.036446732342237498e-01,nan,7.045655876516147664e+00,1.000000000000000000e+00
						-0.096277	1.12761	0.869754	0.914865	1.10656	0.111472	6.84582	0.23333		-0.096303	3.70176	0.419348	4.63228	0.494599	0.555981	161.034	0.237781			4.200000000000000000e+01,6.497460854614581649e+01,6.783917503691044715e+01,-1.534560526251586843e-02,nan,9.237591351473861678e-02,nan,1.160363208608302799e+01,1.000000000000000000e+00			2.300000000000000000e+01,6.881777801958438090e+01,4.165145576191360277e+01,-1.060227309874190241e-02,nan,2.459111017701772761e-01,nan,6.877278363029533104e+00,1.000000000000000000e+00			5.700000000000000000e+01,4.967964435519388644e+01,2.699513108026868125e+01,-1.047027645526926384e-02,2.419753039678365099e+02,9.886797683999004605e-02,0.000000000000000000e+00,1.564798906453995109e+01,1.000000000000000000e+00			2.800000000000000000e+01,6.140182011095367898e+01,1.429213788848044508e+01,-1.116810188512127461e-02,nan,1.327661930127956857e-01,nan,8.224975269033841130e+00,1.000000000000000000e+00			2.500000000000000000e+01,3.725249554010586195e+01,2.906255491338729513e+01,-1.111447163955019309e-02,2.432963276184849803e+02,1.032164984152348364e-01,0.000000000000000000e+00,1.103135008785423388e+01,1.000000000000000000e+00			1.010000000000000000e+02,5.942265193438504411e+01,6.431474742085654839e+01,-1.075603506943934896e-02,nan,1.210587270868810350e-01,nan,1.088653813092306244e+01,1.000000000000000000e+00			3.100000000000000000e+01,8.322226391757422448e+01,4.175818291789445880e+01,-1.242985652638581816e-02,2.941228824450226398e+02,1.040633280631622082e-01,0.000000000000000000e+00,7.445747013389389934e+00,1.000000000000000000e+00			2.400000000000000000e+01,9.338023834604814510e+01,3.041942060772571210e+01,-1.132396085340260650e-02,nan,1.649663217078699562e-01,nan,1.000444911180315621e+01,1.000000000000000000e+00			1.600000000000000000e+01,1.071361193638127247e+02,2.557476591646516795e+01,-1.301781938167705793e-02,nan,2.137628092850505368e-01,nan,6.864519817313699868e+00,1.000000000000000000e+00
						-0.096194	1.37157	1.01894	1.01283	1.39182	0.141744	7.48702	0.25793		-0.096219	3.97623	0.479783	5.06936	0.647714	0.638304	160.435	0.275739			4.300000000000000000e+01,9.337566362283934041e+01,3.871010701092031070e+01,-1.265772003151179569e-02,nan,6.616925313681099041e-02,nan,1.835631568216172482e+01,1.000000000000000000e+00			2.400000000000000000e+01,2.619561577813833253e+01,9.321226272231371013e+00,-1.054251814350720684e-02,nan,2.142981598225522921e-01,nan,8.021054510447152452e+00,1.000000000000000000e+00			5.900000000000000000e+01,1.188972887783500880e+02,2.750117066587612769e+01,-9.906368969885699996e-03,2.269688185063077412e+02,1.022467718284105764e-01,0.000000000000000000e+00,1.856917877274834794e+01,1.000000000000000000e+00			2.800000000000000000e+01,2.194506368248526940e+01,2.915324123723888405e+01,-1.299318384252268373e-02,nan,9.714744173332656718e-02,nan,1.586270621095311029e+01,1.000000000000000000e+00			2.600000000000000000e+01,1.118137310703193066e+02,1.391457004095674854e+01,-1.163118770599077222e-02,2.565192879829521644e+02,1.378073870236542486e-01,0.000000000000000000e+00,1.165268459509844767e+01,1.000000000000000000e+00			1.030000000000000000e+02,4.689911049769479945e+01,4.847404408757443406e+01,-1.091979976833423564e-02,nan,1.317096037794955876e-01,nan,6.846896322411858193e+00,1.000000000000000000e+00			3.100000000000000000e+01,1.178591468102147104e+02,6.510857013146768679e+01,-1.454788148483056320e-02,3.504869342973170205e+02,1.198817778647759402e-01,0.000000000000000000e+00,1.664841333129669820e+01,1.000000000000000000e+00			2.400000000000000000e+01,9.378727951065867785e+01,4.239962272183441172e+01,-1.122239867599789803e-02,nan,1.980114947644769918e-01,nan,6.560906089608870673e+00,1.000000000000000000e+00			1.600000000000000000e+01,9.033327370021454783e+01,3.318585418756422456e+01,1.189062953049253857e-02,nan,1.126519236440415295e-01,nan,8.227418952333293234e+00,1.000000000000000000e+00
						-0.09611	1.61208	1.26207	1.1354	1.68225	0.223216	8.12861	0.286255		-0.096136	4.2961	0.636925	5.54658	0.809224	0.762247	159.844	0.313689			4.400000000000000000e+01,1.085691553126475526e+02,2.609992063592682854e+01,-1.127631391812174491e-02,nan,8.385008020228534864e-02,nan,1.254129510278903759e+01,1.000000000000000000e+00			2.400000000000000000e+01,1.093495036679569807e+02,1.452597081802912093e+01,-1.211814668738786342e-02,nan,1.225309267502635580e-01,nan,1.216767335965206875e+01,1.000000000000000000e+00			6.000000000000000000e+01,7.463493632505930009e+01,3.834855429611601352e+01,-1.049139244269523853e-02,2.425372343669305906e+02,9.360897766686027133e-02,0.000000000000000000e+00,1.156643072150241380e+01,1.000000000000000000e+00			2.800000000000000000e+01,6.817162904209945395e+01,5.623981323936103394e+01,-1.067049090215801618e-02,nan,2.613174878584030303e-01,nan,7.152403148227900687e+00,1.000000000000000000e+00			2.600000000000000000e+01,2.430900341004065979e+01,7.086368088473339810e+01,-1.215204298987327021e-02,2.698481724936365254e+02,1.029427518942044317e-01,0.000000000000000000e+00,1.360264532316625719e+01,1.000000000000000000e+00			1.050000000000000000e+02,2.671742966039183642e+01,3.654034867558269184e+01,-1.173014503715985070e-02,nan,7.664276052961283003e-02,nan,2.344596612649933931e+01,1.000000000000000000e+00			3.100000000000000000e+01,9.907855045979778197e+01,2.945150585516618236e+01,-1.279100095257739225e-02,3.037335166742698789e+02,1.123128343285855202e-01,0.000000000000000000e+00,9.701219361876226799e+00,1.000000000000000000e+00			2.400000000000000000e+01,1.211296165461762371e+02,3.012431052181807090e+01,-6.080643286920906464e-03,nan,1.974312077107666097e-01,nan,1.254531897120891237e+01,1.000000000000000000e+00			1.600000000000000000e+01,6.951924329178366335e+00,3.253777451704855395e+01,1.332717990989140157e-02,nan,2.643280820991753544e-01,nan,7.814420883412660501e+00,1.000000000000000000e+00
						-0.096027	1.84636	1.51796	1.29488	1.95458	0.304741	8.76202	0.331014		-0.096053	4.65996	0.815304	6.0426	0.970374	0.928467	159.243	0.361533			4.500000000000000000e+01,6.385714855691536940e+01,6.330220623587324624e+00,-1.173464719563077109e-02,nan,8.242190055451714681e-02,nan,1.807365654443031389e+01,1.000000000000000000e+00			2.400000000000000000e+01,1.109605350966417774e+02,3.992999958300013219e+01,-1.142195985876759412e-02,nan,1.748174090128422620e-01,nan,7.603735774476694687e+00,1.000000000000000000e+00			6.000000000000000000e+01,1.094073373605063750e+02,6.986812716497136933e+01,-1.167177478888048979e-02,2.739491077259546046e+02,7.608672441050701174e-02,0.000000000000000000e+00,2.258707876453725305e+01,1.000000000000000000e+00			2.800000000000000000e+01,1.155266855861698758e+02,7.138485362582821381e+01,-9.829972076508357998e-03,nan,1.370651680039493003e-01,nan,9.682229761647038302e+00,1.000000000000000000e+00			2.700000000000000000e+01,9.753497510897730649e+01,4.633783138647804378e+01,-1.218328213584900233e-02,2.706475941023013547e+02,2.217305535216378409e-01,0.000000000000000000e+00,5.577453726747280349e+00,1.000000000000000000e+00			1.050000000000000000e+02,4.909465253125826223e+01,6.087248932404645529e+01,-1.189934884873591024e-02,nan,8.688865672110679395e-02,nan,6.731430090605094563e+00,1.000000000000000000e+00			3.100000000000000000e+01,1.123238862444992776e+02,4.940727856295863774e+01,-1.215983860232860980e-02,2.869372710517627638e+02,9.548382628099005842e-02,0.000000000000000000e+00,1.214523235344383778e+01,1.000000000000000000e+00			2.500000000000000000e+01,4.733929290116589783e+01,2.976557116075109022e+01,-1.131630102756997838e-02,nan,1.713942577184138782e-01,nan,5.823114345790747493e+00,1.000000000000000000e+00			1.600000000000000000e+01,3.760517155602038741e+01,4.663921716264609785e+01,1.048269601560783242e-02,nan,3.162832038774486820e-01,nan,5.866873063150159773e+00,1.000000000000000000e+00
						-0.095944	2.11503	1.76522	1.44132	2.25622	0.387089	9.40525	0.386201		-0.095969	5.06973	0.994343	6.53889	1.13827	1.12231	158.53	0.441757			4.500000000000000000e+01,2.885591887370886965e+01,4.001471317483007795e+01,-8.807418676738452620e-03,nan,2.897023896327188819e-01,nan,1.762945409389934426e+01,1.000000000000000000e+00			2.400000000000000000e+01,3.063954853617902785e+01,4.561188428276285833e+01,-1.343219598981568869e-02,nan,2.498823852934747292e-01,nan,7.243831889570737204e+00,1.000000000000000000e+00			6.100000000000000000e+01,3.640407420550123163e+01,5.768291945848365287e+01,-1.068619287683075791e-02,2.477211873353253679e+02,8.131749081572725579e-02,0.000000000000000000e+00,9.778387485802063850e+00,1.000000000000000000e+00			2.900000000000000000e+01,1.602939966012773709e+01,4.428361629892872031e+01,-1.319179741850562415e-02,nan,2.107104502588341699e-01,nan,1.241982863544996007e+01,1.000000000000000000e+00			2.700000000000000000e+01,4.406705626135995857e+01,2.038773808897293449e+01,-1.245485396884638864e-02,2.775972204388052660e+02,2.004301431495606467e-01,0.000000000000000000e+00,5.880243956215082335e+00,1.000000000000000000e+00			1.080000000000000000e+02,8.055666541865490160e+01,7.830864345790210734e+00,-1.116629269027288873e-02,nan,8.361075333389955677e-02,nan,5.277024789386937442e+01,1.000000000000000000e+00			3.100000000000000000e+01,6.619562623905494547e+01,4.295225208015511953e+01,-1.401546980372522441e-02,3.363186028614949237e+02,3.360473138410254856e-01,0.000000000000000000e+00,1.230785909150148427e+01,1.000000000000000000e+00			2.500000000000000000e+01,8.565830716206563977e+01,4.408167456035912579e+01,-1.132614003658618911e-02,nan,2.839268981880154197e-01,nan,5.349622195386688261e+00,1.000000000000000000e+00			1.600000000000000000e+01,5.949665055828616289e+01,6.888280053206605658e+01,-1.217526300555787228e-02,nan,2.546499602377635396e-01,nan,4.046980715797960038e+00,1.000000000000000000e+00
						-0.09586	2.41755	2.02209	1.59235	2.68494	0.483683	10.1372	0.440267		-0.095886	5.51614	1.17246	7.05867	1.36541	1.30871	157.768	0.535981			4.500000000000000000e+01,9.725218310193349680e+01,6.026511578011776038e+01,-1.199414339828652407e-02,nan,9.482703200399567045e-02,nan,2.046715767906561467e+01,1.000000000000000000e+00			2.400000000000000000e+01,1.201792123812692097e+02,5.769534613165608761e+01,-1.121024614571579370e-02,nan,1.549600778286287506e-01,nan,5.526615436626753919e+00,1.000000000000000000e+00			6.100000000000000000e+01,6.097238964743329603e+01,4.609925911018856937e+01,-1.168985096987643774e-02,2.744301439851756186e+02,1.106342950332616093e-01,0.000000000000000000e+00,4.982268621150637067e+00,1.000000000000000000e+00			3.000000000000000000e+01,4.314313432105691959e+01,7.294656034561106139e+01,-1.028791351819288193e-02,nan,1.503776083464648528e-01,nan,1.074264706571847228e+01,1.000000000000000000e+00			2.700000000000000000e+01,1.210666705755724450e+02,2.099751919967379266e+01,-1.091001473903992387e-02,2.380641978913943149e+02,1.413599707378588866e-01,0.000000000000000000e+00,1.165268459509844767e+01,1.000000000000000000e+00			1.080000000000000000e+02,1.133491742342634012e+02,5.780533949894000045e+01,-1.055807010513039497e-02,nan,1.070472129967687813e-01,nan,5.977287680256444702e+01,1.000000000000000000e+00			3.200000000000000000e+01,3.827034664353519844e+01,3.788081620149858253e+01,-1.183540891179920944e-02,2.783036750091313820e+02,1.136140574965254224e-01,0.000000000000000000e+00,1.124836220870411729e+01,1.000000000000000000e+00			2.500000000000000000e+01,5.022400250534395383e+01,5.442244087203699365e+01,-1.019309540629325522e-02,nan,3.200838192504029678e-01,nan,4.947053671804775732e+00,1.000000000000000000e+00			1.700000000000000000e+01,9.694228517503691478e+01,5.615686291909057815e+01,1.524299293221796289e-02,nan,2.282106877197410677e-01,nan,5.786196987030344907e+00,1.000000000000000000e+00
						-0.095777	2.73091	2.31294	1.76879	3.13216	0.629834	11.0038	0.49689		-0.095803	5.94494	1.40617	7.53232	1.64937	1.49409	156.996	0.627156			4.500000000000000000e+01,1.022877938408332170e+02,1.360145399651213083e+01,-1.180533438352937385e-02,nan,8.540101609863870458e-02,nan,5.446259083237061205e+00,1.000000000000000000e+00			2.400000000000000000e+01,9.022565814163361608e+01,6.791230859403803777e+01,-1.017726099750827784e-02,nan,2.309505019454295427e-01,nan,7.175224755338308391e+00,1.000000000000000000e+00			6.100000000000000000e+01,1.120599682465793734e+02,4.743735195550387829e+01,-1.077353394932477684e-02,2.500454737981736173e+02,1.107410753473389020e-01,0.000000000000000000e+00,6.721794657252483596e+00,1.000000000000000000e+00			3.000000000000000000e+01,3.318094374803827407e+01,6.892670649684390582e+01,-1.246287024949156892e-02,nan,1.018718664085652703e-01,nan,1.074264706571847228e+01,1.000000000000000000e+00			2.700000000000000000e+01,8.831787142721792350e+01,2.405726507720369867e+01,-1.362888305709913234e-02,3.076410706477532244e+02,1.785854385928653532e-01,0.000000000000000000e+00,1.580420392573429567e+01,1.000000000000000000e+00			1.090000000000000000e+02,2.673850060068967238e+01,7.658663420862830584e+00,-1.119175047328214989e-02,nan,7.199670444953276682e-02,nan,2.888169294098300810e+01,1.000000000000000000e+00			3.200000000000000000e+01,8.151099665990101073e+01,5.683351148988585777e+01,-1.285291352472243444e-02,3.053811098307048724e+02,2.003494173794946320e-01,0.000000000000000000e+00,8.454350431240170494e+00,1.000000000000000000e+00			2.600000000000000000e+01,7.574664520441946536e+01,1.055509614549222874e+01,-1.105991614837029645e-02,nan,1.094536217472967810e-01,nan,7.825728247777988145e+00,1.000000000000000000e+00			1.700000000000000000e+01,1.170465768563557560e+02,5.937211515983111099e+01,-1.272599253133523643e-02,nan,2.753764892044372470e-01,nan,6.810299698521776968e+00,1.000000000000000000e+00
						-0.095694	3.05556	2.68814	2.03943	3.57986	0.836714	11.8661	0.57374		-0.095719	6.38326	1.70771	7.95975	1.93301	1.83017	156.216	0.718293			4.500000000000000000e+01,2.911281521273036077e+01,1.594188971914364572e+01,-9.516407009375225587e-03,nan,2.559649926675532372e-01,nan,4.970819533112327271e+00,1.000000000000000000e+00			2.500000000000000000e+01,9.249972761919968889e+01,6.110698286334578455e+01,-1.068514996836572757e-02,nan,2.548923541998080466e-01,nan,7.175224755338308391e+00,1.000000000000000000e+00			6.300000000000000000e+01,1.153495587227000669e+02,9.274047696341813918e+00,-1.186143835828848761e-02,2.789963604592053912e+02,1.394955444414526236e-01,0.000000000000000000e+00,1.210451616059422619e+01,1.000000000000000000e+00			3.300000000000000000e+01,4.114854089160839834e+01,1.113540463669663794e+01,-1.173145419685562608e-02,nan,2.120747462551467732e-01,nan,4.354234773016242954e+00,1.000000000000000000e+00			2.700000000000000000e+01,5.749704970086838074e+01,6.861929796574307261e+01,-1.141639849593785276e-02,2.510227505309440232e+02,1.265318712309115856e-01,0.000000000000000000e+00,2.662080817387689180e+01,1.000000000000000000e+00			1.100000000000000000e+02,3.379741956701450079e+01,7.358914336439435999e+01,-9.629476212713027408e-03,nan,1.220417074485512510e-01,nan,1.191525491319432639e+01,1.000000000000000000e+00			3.300000000000000000e+01,6.687914296509330825e+01,8.539601464921254603e+00,-1.116756960573519510e-02,2.605313965825198466e+02,3.434230240108149257e-01,0.000000000000000000e+00,5.703548676031236830e+00,1.000000000000000000e+00			2.600000000000000000e+01,2.406140947136184138e+01,3.235592372233228531e+01,-1.050690809141844283e-02,nan,1.204188015845336635e-01,nan,1.152523041745952526e+01,1.000000000000000000e+00			1.800000000000000000e+01,1.914372693164406414e+01,3.650245597616414983e+01,1.240055233176604911e-02,nan,3.847640136062945304e-01,nan,7.993791582496623249e+00,1.000000000000000000e+00
						-0.095611	3.37449	3.06424	2.4752	3.99805	1.04377	12.7381	0.6902		-0.095636	6.88009	2.02839	8.36248	2.21736	2.23133	155.461	0.859032			4.500000000000000000e+01,5.361539007671076718e+01,7.020823251886845640e+01,-1.029603105991300574e-02,nan,1.495672467094771863e-01,nan,7.186425966815410682e+00,1.000000000000000000e+00			2.600000000000000000e+01,2.532601694112307200e+01,3.707122112671148528e+01,-2.018602487505449100e-02,nan,9.383847943702872119e-02,nan,5.307852996252170108e+00,1.000000000000000000e+00			6.300000000000000000e+01,1.915011079932455473e+01,7.484036881374091621e+00,-9.698643157716405755e-03,2.214409004326853392e+02,1.097002421797492744e-01,0.000000000000000000e+00,9.135307185600746394e+00,1.000000000000000000e+00			3.300000000000000000e+01,7.359945034395639851e+00,3.539020863783979820e+01,-1.100798201632466680e-02,nan,1.143471060756761082e-01,nan,1.020136630367233721e+01,1.000000000000000000e+00			2.800000000000000000e+01,1.138758380130993402e+02,5.829414148586010924e+01,-1.385455090950431754e-02,3.134159966887482369e+02,1.601815103893161618e-01,0.000000000000000000e+00,8.273297082653956025e+00,1.000000000000000000e+00			1.130000000000000000e+02,3.177552368848247255e+01,5.420200943220895340e+01,-1.170813352372581002e-02,nan,9.301932154530800911e-02,nan,1.927680372615682813e+01,1.000000000000000000e+00			3.300000000000000000e+01,1.945833137424890324e+01,2.626713916902456347e+01,-1.106110001155521765e-02,2.576980693815696100e+02,1.131838144827002068e-01,0.000000000000000000e+00,9.652053705133567973e+00,1.000000000000000000e+00			2.600000000000000000e+01,1.599173845797866456e+01,1.010379936796220868e+01,-9.191389856177734075e-03,nan,1.909344059495423629e-01,nan,4.268671848687962900e+00,1.000000000000000000e+00			1.800000000000000000e+01,1.147987898272907046e+02,1.246179489437559340e+01,-1.324731101029888100e-02,nan,2.727836895815204388e-01,nan,5.058204813598224270e+00,1.000000000000000000e+00
						-0.095527	3.66621	3.44221	2.91889	4.44249	1.25118	13.5834	0.823535		-0.095553	7.38966	2.34729	8.78862	2.50083	2.62345	154.713	1.05492			4.700000000000000000e+01,7.747143652562604643e+01,5.500901376972682044e+01,-1.137058061561842595e-02,nan,9.232422918560279079e-02,nan,1.791043683695790989e+01,1.000000000000000000e+00			2.600000000000000000e+01,9.296444688815601154e+00,5.636460462414008532e+01,-1.299528785546231330e-02,nan,2.386651915419785164e-01,nan,8.108361531861284277e+00,1.000000000000000000e+00			6.500000000000000000e+01,1.512124993330211353e+01,6.132731797718397360e+01,-1.105304552220145661e-02,2.574837264609307113e+02,1.067604969665769676e-01,0.000000000000000000e+00,1.500894909269105604e+01,1.000000000000000000e+00			3.300000000000000000e+01,9.005280736722582446e+01,6.158966267170181652e+01,-1.209471501861197201e-02,nan,1.269490442817619025e-01,nan,1.028941892595756435e+01,1.000000000000000000e+00			2.800000000000000000e+01,2.834249881633893864e+01,5.787280429401683790e+01,-1.236264890357514391e-02,2.752376578034038630e+02,2.388772384272366267e-01,0.000000000000000000e+00,6.888969965631826398e+00,1.000000000000000000e+00			1.130000000000000000e+02,4.461066392721095042e+01,6.858444097033722642e+01,-1.037672700469752934e-02,nan,1.152468278501720400e-01,nan,1.191525491319432639e+01,1.000000000000000000e+00			3.300000000000000000e+01,7.643527028962832048e+01,6.385910229566932550e+00,-1.284346606866868835e-02,3.051296978250235838e+02,2.521221995161424534e-01,0.000000000000000000e+00,9.254487917108606965e+00,1.000000000000000000e+00			2.600000000000000000e+01,1.097534372963618239e+02,2.261154656429367549e+01,-1.044292730512978197e-02,nan,2.433349732752008165e-01,nan,1.092558371709275455e+01,1.000000000000000000e+00			1.800000000000000000e+01,9.047881261836124622e+00,2.321500167010358240e+01,1.645188188714645505e-02,nan,1.478007032880468419e-01,nan,8.982117408765770250e+00,1.000000000000000000e+00
						-0.095444	3.95989	3.81147	3.36054	4.89011	1.47313	14.3625	0.958781		-0.09547	7.88149	2.67141	9.20423	2.77812	2.9948	153.965	1.26859			4.700000000000000000e+01,7.891642810244275097e+01,2.740148934168778538e+01,-1.075632882438812971e-02,nan,1.084678868639413762e-01,nan,1.622656107186574559e+01,1.000000000000000000e+00			2.600000000000000000e+01,1.032605983281055160e+02,4.354222434343530779e+01,-1.083493731861582404e-02,nan,2.776960149256422206e-01,nan,8.325223960985974614e+00,1.000000000000000000e+00			6.600000000000000000e+01,7.227915664541528784e+00,2.003178189543651655e+01,-1.177519596930342270e-02,2.767013117322114795e+02,1.281874759388951235e-01,0.000000000000000000e+00,6.143624105620637543e+00,1.000000000000000000e+00			3.400000000000000000e+01,6.084795141916175965e+01,1.006365832648766556e+01,-1.142323211331798538e-02,nan,1.380579561359163154e-01,nan,1.907408291806517298e+01,1.000000000000000000e+00			2.800000000000000000e+01,9.330407350009934930e+01,5.374160832232619356e+01,-1.135631682129737557e-02,2.494852376607240103e+02,1.647213185536723357e-01,0.000000000000000000e+00,8.527393584196937937e+00,1.000000000000000000e+00			1.140000000000000000e+02,7.350630984198635076e+01,2.541969884028245374e+01,-2.139884968824802905e-02,nan,5.002103644808741922e-02,nan,5.002681641280197056e+01,1.000000000000000000e+00			3.300000000000000000e+01,9.369385884182128166e+01,2.083728983625991660e+01,-1.297391039960353772e-02,3.086010313441755102e+02,1.257439217079426852e-01,0.000000000000000000e+00,1.015872144716487924e+01,1.000000000000000000e+00			2.600000000000000000e+01,9.650161076794510961e+01,5.679522696383977376e+01,-1.582966847117669995e-02,nan,1.509985925732112433e-01,nan,5.182744617791379405e+00,1.000000000000000000e+00			1.800000000000000000e+01,6.690872985944609752e+01,2.493916780475309736e+01,-1.263055337566296350e-02,nan,1.952329573772662030e-01,nan,4.945980359251896274e+00,1.000000000000000000e+00
						-0.095361	4.25444	4.18375	3.82948	5.28206	1.76484	15.1073	1.09599		-0.095386	8.39481	2.98185	9.6183	3.05025	3.41667	153.211	1.47897			4.900000000000000000e+01,4.881284896492500991e+01,1.634651288532107216e+01,-1.155052980991077075e-02,nan,9.089588917210744690e-02,nan,1.694273227972179185e+01,1.000000000000000000e+00			2.600000000000000000e+01,5.387000135414128721e+01,6.417178813708225960e+01,-1.185143511593430947e-02,nan,1.347571359804089486e-01,nan,7.856514886705300960e+00,1.000000000000000000e+00			6.700000000000000000e+01,2.582253350303593464e+01,1.372363724023406739e+01,-1.112469418021887028e-02,2.593904125268995244e+02,9.189450701257340093e-02,0.000000000000000000e+00,9.135307185600746394e+00,1.000000000000000000e+00			3.400000000000000000e+01,1.403871869120770022e+01,2.486184738513293624e+01,-1.245439225946191192e-02,nan,7.624305657303298567e-02,nan,1.246805551104204568e+01,1.000000000000000000e+00			2.800000000000000000e+01,3.411974707114577399e+01,5.412029716015170067e+01,-1.141840444876579715e-02,2.510740836255768613e+02,3.376061171463889954e-01,0.000000000000000000e+00,5.022774330757648009e+00,1.000000000000000000e+00			1.150000000000000000e+02,2.412510904147764990e+01,1.540618907471006160e+01,-9.707848863556226351e-03,nan,1.109167428054093074e-01,nan,3.954294528082640170e+01,1.000000000000000000e+00			3.300000000000000000e+01,6.510570355603789494e+01,2.488463384817600854e+01,-1.227488962754244746e-02,2.899989639392601930e+02,1.413079680202385946e-01,0.000000000000000000e+00,9.426111586494281269e+00,1.000000000000000000e+00			2.600000000000000000e+01,8.306550132928450125e+01,5.536622827003473901e+01,-9.208695892269408781e-03,nan,2.785790649310077027e-01,nan,4.683003050902557973e+00,1.000000000000000000e+00			1.800000000000000000e+01,1.563761661347090204e+01,2.931859250995089283e+01,-1.054770555250201559e-02,nan,3.456553631295408158e-01,nan,7.993791582496623249e+00,1.000000000000000000e+00
						-0.095277	4.55055	4.54102	4.49263	5.69313	2.11165	15.8487	1.27298		-0.095303	8.86266	3.29092	10.0535	3.32011	3.95811	152.446	1.69337			5.000000000000000000e+01,9.745469347615218680e+01,3.495693831151294972e+01,-1.150239335215652928e-02,nan,9.496703019439600713e-02,nan,2.001879347517493102e+01,1.000000000000000000e+00			2.600000000000000000e+01,1.059197392820509549e+02,7.139114524442784671e+01,-2.095374060306997785e-02,nan,2.092333823798846471e-01,nan,1.460603421304974958e+01,1.000000000000000000e+00			6.700000000000000000e+01,1.049162524620393526e+02,1.541126465139112511e+01,-1.173463871153004358e-02,2.756220178499503959e+02,9.352704386797450198e-02,0.000000000000000000e+00,1.210451616059422619e+01,1.000000000000000000e+00			3.400000000000000000e+01,7.500291101933922278e+01,2.487240495447891675e+01,-1.140959170318307098e-02,nan,1.183568259673984935e-01,nan,1.414799913019441391e+01,1.000000000000000000e+00			2.900000000000000000e+01,2.170271124621884340e+01,3.125819954358250996e+01,-1.312151741907795210e-02,2.946573912973876759e+02,2.879973097951580296e-01,0.000000000000000000e+00,5.115864431429917758e+00,1.000000000000000000e+00			1.220000000000000000e+02,8.795073204835519221e+01,4.548823560399556243e+01,-2.354659368860954893e-02,nan,5.864184731473209844e-02,nan,2.405256979730696543e+01,1.000000000000000000e+00			3.300000000000000000e+01,6.201073688743699464e+00,4.904974084425334979e+01,-1.249848827440911032e-02,2.959492836821161745e+02,1.972683959721703850e-01,0.000000000000000000e+00,7.263119146876795718e+00,1.000000000000000000e+00			2.700000000000000000e+01,8.006821828616240566e+01,2.515810204518222193e+01,-1.154594385237974440e-02,nan,2.978072484081805138e-01,nan,6.132740502647207492e+00,1.000000000000000000e+00			1.900000000000000000e+01,1.102205634874476345e+02,4.319940727675953696e+01,-1.438669564632017589e-02,nan,2.162177626238208639e-01,nan,8.578122258682830292e+00,1.000000000000000000e+00
						-0.095194	4.83942	4.90794	5.25583	6.13363	2.45876	16.5884	1.49061		-0.09522	9.33501	3.58911	10.4652	3.58842	4.50992	151.698	1.94519			5.100000000000000000e+01,2.931677684675641515e+01,5.249922370234616409e+01,-1.237662981512380016e-02,nan,7.890900284758450844e-02,nan,2.136285069121329983e+01,1.000000000000000000e+00			2.600000000000000000e+01,5.625743554792397561e+01,2.384029072734415777e+01,-1.314589285851728087e-02,nan,2.854323063072961020e-01,nan,1.194794007291667803e+01,1.000000000000000000e+00			6.700000000000000000e+01,8.114584588976963175e+01,5.139674476750613508e+01,-1.096764980929160888e-02,2.552112091465225490e+02,1.136978430053957601e-01,0.000000000000000000e+00,6.069961832758036913e+00,1.000000000000000000e+00			3.400000000000000000e+01,4.094862457263165822e+01,3.539023989949708238e+01,-1.067217976670517890e-02,nan,1.288851838775025849e-01,nan,1.406821637089100108e+01,1.000000000000000000e+00			2.900000000000000000e+01,2.644499826656084096e+01,3.610322175725541172e+01,-1.275049097147507547e-02,2.851626836049840676e+02,2.788130236468108203e-01,0.000000000000000000e+00,6.779640582972525031e+00,1.000000000000000000e+00			1.240000000000000000e+02,4.782291313962909385e+01,3.676527287976353620e+01,-1.232761131772370199e-02,nan,8.575462847582981940e-02,nan,2.781288267262034353e+01,1.000000000000000000e+00			3.300000000000000000e+01,8.860255049176796405e+00,5.580856132079017584e+01,-1.372557041102338143e-02,3.286039136001400038e+02,1.412174599425655153e-01,0.000000000000000000e+00,6.741504787397285092e+00,1.000000000000000000e+00			2.700000000000000000e+01,8.801576754144248582e+01,3.927950440583083491e+01,-1.276034181695908168e-02,nan,2.910272317363570282e-01,nan,5.349622195386688261e+00,1.000000000000000000e+00			1.900000000000000000e+01,3.751857461428122065e+01,1.632369809920727377e+01,-1.147016902330921274e-02,nan,1.556677157101312714e-01,nan,7.530948841547245642e+00,1.000000000000000000e+00
						-0.095111	5.11179	5.26406	6.01657	6.66732	2.81283	17.3359	1.71578		-0.095136	9.79413	3.88972	10.8457	3.87042	5.11011	151.022	2.23779			5.100000000000000000e+01,2.598302524635113642e+01,3.139809837875576903e+01,-1.077919710508761300e-02,nan,9.082574760612538434e-02,nan,2.136285069121329983e+01,1.000000000000000000e+00			2.700000000000000000e+01,1.497118566640215853e+01,4.240030469022435256e+01,-1.149400687486777477e-02,nan,1.348614860762549217e-01,nan,1.164567139991685174e+01,1.000000000000000000e+00			6.800000000000000000e+01,1.138454203749159461e+02,7.347793970447597189e+01,-1.168147357486530938e-02,2.742072080254685602e+02,1.635377804459023920e-01,0.000000000000000000e+00,1.272303532088671396e+01,1.000000000000000000e+00			3.400000000000000000e+01,2.637886508021016851e+01,5.652684278831639375e+01,-1.216525588965023004e-02,nan,1.045106179877911545e-01,nan,5.378007118097903216e+00,1.000000000000000000e+00			2.900000000000000000e+01,5.183890799048963061e+01,4.160155020323053776e+01,-1.327322081321871856e-02,2.985395387632032680e+02,8.155265193880401053e-02,0.000000000000000000e+00,8.043075511223193530e+00,1.000000000000000000e+00			1.250000000000000000e+02,1.037181310364329647e+02,6.702717762989274775e+01,-1.065747635682900984e-02,nan,9.248747324374073653e-02,nan,2.669338671739118141e+01,1.000000000000000000e+00			3.400000000000000000e+01,7.856241424937304885e+01,6.475701469128206611e+01,-2.330627595818075479e-02,5.835619026873258690e+02,6.451179583829858011e-02,0.000000000000000000e+00,8.454350431240170494e+00,1.000000000000000000e+00			2.800000000000000000e+01,4.067011585067979951e+01,1.391126624951017376e+01,-1.287913643004249056e-02,nan,7.928068319290304533e-02,nan,6.569914187208157230e+00,1.000000000000000000e+00			1.900000000000000000e+01,9.898013150304876717e+01,3.502637302485944559e+01,1.145933793589911688e-02,nan,2.780395826177249896e-01,nan,6.418150663789194965e+00,1.000000000000000000e+00
						-0.095028	5.39432	5.64357	6.77485	7.24501	3.19601	18.1266	1.93751		-0.095053	10.2421	4.21028	11.2519	4.1688	5.70508	150.385	2.54982			5.200000000000000000e+01,1.136661674169788050e+01,1.384394861795245113e+01,-9.916999724420498541e-03,nan,1.097061384274187201e-01,nan,2.284266997090338336e+01,1.000000000000000000e+00			2.800000000000000000e+01,2.257935954573473580e+01,1.992940236818029121e+01,-1.048120909739296523e-02,nan,2.480309486684803000e-01,nan,5.229313810255417749e+00,1.000000000000000000e+00			6.800000000000000000e+01,8.751546106694883065e+01,2.797587094603803592e+01,-9.948246147444106402e-03,2.280832375776783465e+02,1.254323386145496100e-01,0.000000000000000000e+00,1.177154093886416675e+01,1.000000000000000000e+00			3.400000000000000000e+01,7.368055632589363313e+01,7.037124223304056159e+01,-1.010162233490810232e-02,nan,1.301586099582831002e-01,nan,1.014411845130356404e+01,1.000000000000000000e+00			3.000000000000000000e+01,1.044248434397072067e+01,4.540972007192863202e+01,-1.136659686361256826e-02,2.497483078474422484e+02,1.177630267577349787e-01,0.000000000000000000e+00,8.871129347703858414e+00,1.000000000000000000e+00			1.260000000000000000e+02,7.355797770990032802e+01,2.621715010246732191e+01,-1.088726281075092471e-02,nan,8.319874958617279326e-02,nan,1.177491586724181083e+01,1.000000000000000000e+00			3.400000000000000000e+01,3.759895328205996634e+01,6.444274716309016071e+01,-1.334659141253906854e-02,3.185186727079903903e+02,6.788838275356656737e-02,0.000000000000000000e+00,7.604250592779608908e+00,1.000000000000000000e+00			2.800000000000000000e+01,7.846091089033708954e+01,7.435499692255730508e+01,-8.489563597934537270e-03,nan,2.020298102845575761e-01,nan,1.269332947810103818e+01,1.000000000000000000e+00			1.900000000000000000e+01,4.997161388864509490e+01,6.703031114060405571e+01,1.341841165186048561e-02,nan,2.335484167171387737e-01,nan,9.703506608617642470e+00,1.000000000000000000e+00
						-0.094944	5.6734	6.05121	7.61489	7.86319	3.6147	18.9427	2.17218		-0.09497	10.6988	4.5945	11.6478	4.47396	6.36871	149.723	2.84551			5.200000000000000000e+01,6.275253707069730069e+01,2.597673991359602041e+01,-1.101007245860602217e-02,nan,1.085093121018769757e-01,nan,1.622656107186574559e+01,1.000000000000000000e+00			2.800000000000000000e+01,4.899609062813813409e+01,3.332850140912755421e+01,-1.084954060650226634e-02,nan,1.455938563288132759e-01,nan,8.720653228523897127e+00,1.000000000000000000e+00			6.900000000000000000e+01,8.114394326670746693e+01,6.471476687435317388e+01,-1.102830776638552383e-02,2.568254149778863962e+02,1.006564116833755795e-01,0.000000000000000000e+00,8.036776050026366747e+00,1.000000000000000000e+00			3.500000000000000000e+01,3.556162872391404761e+01,6.535472080284527863e+00,-1.258568245570338730e-02,nan,2.404372641217253914e-01,nan,7.236916960492999706e+00,1.000000000000000000e+00			3.000000000000000000e+01,1.112311715176326743e+01,6.686615514193543675e+01,-1.157687524735770239e-02,2.551294115412362942e+02,1.448240044601971643e-01,0.000000000000000000e+00,1.377852707950167499e+01,1.000000000000000000e+00			1.300000000000000000e+02,1.156544442613950565e+02,8.863409558808580613e+00,-1.105201294395567746e-02,nan,8.255659994657160716e-02,nan,4.553311769446212054e+01,1.000000000000000000e+00			3.400000000000000000e+01,7.476323684231631717e+01,3.411599472949250611e+01,-1.266251328150629768e-02,3.003142530221788320e+02,1.553299584718007553e-01,0.000000000000000000e+00,1.084059251523344258e+01,1.000000000000000000e+00			2.800000000000000000e+01,2.668018900916374747e+01,1.476794963796698568e+01,-1.165835290131087866e-02,nan,8.428520559912100474e-02,nan,1.086476928029611244e+01,1.000000000000000000e+00			1.900000000000000000e+01,1.056745077224249201e+02,3.592496169883309420e+01,1.149437462213777177e-02,nan,2.996074917837261431e-01,nan,6.754415931192176537e+00,1.000000000000000000e+00
						-0.094861	5.941	6.51074	8.62048	8.49059	4.07767	19.7616	2.43836		-0.094886	11.157	5.00759	12.057	4.78438	7.04926	149.038	3.13816			5.200000000000000000e+01,1.192258282320024136e+02,6.430556063807009082e+01,-1.009479755973327793e-02,nan,1.329798121327506744e-01,nan,9.595925738029849938e+00,1.000000000000000000e+00			2.900000000000000000e+01,3.817960955282983804e+01,5.891793534722025782e+01,-1.200152509963555228e-02,nan,1.170584914664705156e-01,nan,1.056753726637452218e+01,1.000000000000000000e+00			6.900000000000000000e+01,6.584492023023979357e+01,1.910493490096105518e+01,-1.158231601107497649e-02,2.715684657175736447e+02,8.677547464561774504e-02,0.000000000000000000e+00,1.047543085954072062e+01,1.000000000000000000e+00			3.500000000000000000e+01,8.373590799855656996e+01,1.374133837714848738e+01,-1.054814910058829262e-02,nan,1.545590917674072307e-01,nan,1.414799913019441391e+01,1.000000000000000000e+00			3.000000000000000000e+01,7.494449318876867494e+01,3.436791896498878174e+01,-1.003974711490100355e-02,2.157937189033148968e+02,2.457612581765464821e-01,0.000000000000000000e+00,1.267909501132617045e+01,1.000000000000000000e+00			1.300000000000000000e+02,1.334467940419927245e+01,4.279736693653023849e+01,-6.215521777040490005e-03,nan,1.716831353337419097e-01,nan,2.058403207514811939e+01,1.000000000000000000e+00			3.500000000000000000e+01,6.285105986760854790e+01,1.257754822777180692e+01,-1.375041761803412824e-02,3.292651377555752674e+02,1.723481460868188098e-01,0.000000000000000000e+00,5.703548676031236830e+00,1.000000000000000000e+00			2.800000000000000000e+01,6.127389776965407719e+01,6.931229825816555490e+01,-1.176498734409154624e-02,nan,1.474909573906219018e-01,nan,8.145557147554807642e+00,1.000000000000000000e+00			2.000000000000000000e+01,6.456189158392494676e+01,5.831536066991623812e+01,1.173435139079151597e-02,nan,1.558392651585945865e-01,nan,7.471701232186237718e+00,1.000000000000000000e+00
						-0.094778	6.21026	6.95793	9.61381	9.07918	4.50275	20.5909	2.74254		-0.094803	11.6074	5.42107	12.4926	5.09161	7.76791	148.36	3.47282			5.500000000000000000e+01,5.532585351908264926e+01,6.528592982389486110e+01,-1.113000639057648913e-02,nan,1.051265519419291028e-01,nan,1.970828021308241773e+01,1.000000000000000000e+00			2.900000000000000000e+01,1.192137353586394823e+02,6.534086394944422693e+01,-1.134688880184656599e-02,nan,1.239193914553373688e-01,nan,7.706236992419962739e+00,1.000000000000000000e+00			6.900000000000000000e+01,3.010048478437876796e+01,6.227128627288158924e+01,-1.057246189084213965e-02,2.446946228154331493e+02,9.093512037553563854e-02,0.000000000000000000e+00,8.010679582618031702e+00,1.000000000000000000e+00			3.500000000000000000e+01,5.697511792889780224e+01,5.179680130253854742e+01,-1.129779905049128376e-02,nan,8.918793068567576476e-02,nan,1.172996967345962638e+01,1.000000000000000000e+00			3.100000000000000000e+01,6.009847752486938788e+01,3.341437555635284440e+01,-1.096315268787198365e-02,2.394240181812792230e+02,9.189447528673955201e-02,0.000000000000000000e+00,1.162971700393999797e+01,1.000000000000000000e+00			1.310000000000000000e+02,6.459296294995228038e+01,3.385109757638516470e+01,-2.249152888959179974e-02,nan,5.387526228770245229e-02,nan,1.177491586724181083e+01,1.000000000000000000e+00			3.500000000000000000e+01,1.031721345367377296e+02,3.824674470992538033e+01,-1.165235822632893631e-02,2.734324017569877583e+02,1.430615233394441077e-01,0.000000000000000000e+00,9.701219361876226799e+00,1.000000000000000000e+00			2.900000000000000000e+01,6.670685568126609155e+01,5.670475905734422639e+01,-1.064755682539955672e-02,nan,2.155596546908981059e-01,nan,5.669394764126488795e+00,1.000000000000000000e+00			2.000000000000000000e+01,4.524048197458967024e+01,4.497287527779771210e+01,-1.160360175266734149e-02,nan,1.311823702304869554e-01,nan,7.777305870227421813e+00,1.000000000000000000e+00
						-0.094694	6.46947	7.40919	10.6248	9.65536	4.95516	21.4185	3.04648		-0.09472	12.0645	5.82139	12.9038	5.40877	8.50066	147.698	3.82949			5.600000000000000000e+01,1.188969169529089527e+02,7.389584781522327717e+01,-7.545993989648659868e-03,nan,3.491405453728078090e-01,nan,5.892049932508543364e+00,1.000000000000000000e+00			2.900000000000000000e+01,3.229201939767201424e+01,7.335108348653227495e+01,-1.010867740245360684e-02,nan,1.289665677005671363e-01,nan,1.558779917263618309e+01,1.000000000000000000e+00			7.000000000000000000e+01,1.222684722262439827e+01,2.360316824092844001e+01,-1.072811044250543931e-02,2.488366811994508225e+02,2.017427557674414951e-01,0.000000000000000000e+00,6.143624105620637543e+00,1.000000000000000000e+00			3.500000000000000000e+01,9.211691051121327689e+00,4.824964597425110213e+01,-1.216582483686122831e-02,nan,1.236660635732163005e-01,nan,1.174327089413514180e+01,1.000000000000000000e+00			3.100000000000000000e+01,1.921001508770019228e+01,4.676151168362446242e+01,-1.131378221406489221e-02,2.483967609090184681e+02,9.933716072547582598e-02,0.000000000000000000e+00,8.871129347703858414e+00,1.000000000000000000e+00			1.320000000000000000e+02,4.798020117408947272e+01,5.183981064494292923e+01,-1.160104086015543122e-02,nan,7.795324352116783651e-02,nan,1.896868208336170269e+01,1.000000000000000000e+00			3.600000000000000000e+01,8.543402232176826772e+01,8.546467674294188299e+00,-1.264191578549393562e-02,2.997661205138061860e+02,1.474178701214775566e-01,0.000000000000000000e+00,9.254487917108606965e+00,1.000000000000000000e+00			2.900000000000000000e+01,7.608837564064847925e+01,5.938607474255875474e+01,-9.519418152443092848e-03,nan,3.029240496689417084e-01,nan,4.156167933557711969e+00,1.000000000000000000e+00			2.000000000000000000e+01,1.005385453138300562e+02,6.787293280385949856e+01,1.333964628416317924e-02,nan,1.713326990294571361e-01,nan,9.616150306738743936e+00,1.000000000000000000e+00
						-0.094611	6.71897	7.85264	11.6649	10.191	5.44504	22.2108	3.34011		-0.094637	12.4899	6.27173	13.2913	5.75329	9.23469	147.045	4.20428			5.600000000000000000e+01,3.702504278012819583e+01,6.388368700317188953e+00,-1.218578309095887623e-02,nan,8.766363202396054710e-02,nan,1.483223761888614156e+01,1.000000000000000000e+00			2.900000000000000000e+01,4.530582907599298181e+01,1.494650867000325611e+01,-1.115324728657626080e-02,nan,2.949867665058569788e-01,nan,1.202625440037793147e+01,1.000000000000000000e+00			7.000000000000000000e+01,5.980118467375803704e+01,6.864666976354655503e+01,-9.786993093417838477e-03,2.237920343686513434e+02,1.213729483677030707e-01,0.000000000000000000e+00,2.170191707400440606e+01,1.000000000000000000e+00			3.600000000000000000e+01,8.969090555902553774e+01,7.187271518129618642e+01,-9.508450877642116855e-03,nan,1.558462899262720303e-01,nan,1.028941892595756435e+01,1.000000000000000000e+00			3.100000000000000000e+01,9.876830579318540515e+01,6.398888355480718815e+01,-1.270970308114372990e-02,2.841189060020988677e+02,2.447306774778623684e-01,0.000000000000000000e+00,1.161311690473418601e+01,1.000000000000000000e+00			1.350000000000000000e+02,3.364863793581004359e+01,3.941333909720079021e+01,-1.048855871280848090e-02,nan,8.315656305268315229e-02,nan,1.896868208336170269e+01,1.000000000000000000e+00			3.600000000000000000e+01,2.731324100695763946e+01,3.533769047769268923e+01,-1.291693474711508305e-02,3.070848175628536865e+02,9.740043865321701411e-02,0.000000000000000000e+00,9.446552494993850857e+00,1.000000000000000000e+00			2.900000000000000000e+01,7.983732572656056448e+01,1.722655441740293369e+01,-1.264137147983324105e-02,nan,2.042562381233012925e-01,nan,5.822566302617670608e+00,1.000000000000000000e+00			2.000000000000000000e+01,7.363399542675813336e+01,1.318933347100801612e+01,1.034372875808045773e-02,nan,2.752409230343857427e-01,nan,6.123912744734063551e+00,1.000000000000000000e+00
						-0.094528	6.97717	8.29901	12.7806	10.7539	5.9963	23.0381	3.6461		-0.094553	12.907	6.78766	13.6537	6.10573	9.9898	146.326	4.57064			5.800000000000000000e+01,7.381988660220604004e+01,1.524776296390175112e+01,-1.109105589712428355e-02,nan,8.535298695207316211e-02,nan,1.939799048435510542e+01,1.000000000000000000e+00			2.900000000000000000e+01,8.915705137441057104e+01,5.346561456031118809e+01,-9.446949469015039971e-03,nan,3.468081494601503723e-01,nan,8.340503223433181290e+00,1.000000000000000000e+00			7.000000000000000000e+01,1.144303170943434793e+02,6.076835577721329429e+01,-1.069524477183494277e-02,2.479620728250563388e+02,9.450672114645852773e-02,0.000000000000000000e+00,8.563117586238522705e+00,1.000000000000000000e+00			3.600000000000000000e+01,8.853971258275780087e+01,3.950495100844896967e+01,-1.176111703423782413e-02,nan,9.841474145356987613e-02,nan,1.993380045522996369e+01,1.000000000000000000e+00			3.200000000000000000e+01,2.827267413534152496e+01,1.608668408976339137e+01,-1.246000026908965913e-02,2.777289162163512515e+02,1.463600188723414020e-01,0.000000000000000000e+00,7.424576640544725770e+00,1.000000000000000000e+00			1.380000000000000000e+02,4.120013881915284060e+01,6.410838738526599911e+01,-1.149894313266966450e-02,nan,7.440675206206537329e-02,nan,2.582383735119549328e+01,1.000000000000000000e+00			3.700000000000000000e+01,3.756292527139149229e+01,1.593725567007389188e+01,-1.187134208587422267e-02,2.792599145844519626e+02,2.646886747734603640e-01,0.000000000000000000e+00,7.515094599474415382e+00,1.000000000000000000e+00			2.900000000000000000e+01,1.049532890201796675e+02,6.608679384543434310e+01,-1.239850568976833163e-02,nan,3.420407205602394862e-01,nan,5.400450795673862103e+00,1.000000000000000000e+00			2.000000000000000000e+01,3.021015894012644409e+01,1.814090771501129140e+01,-1.408161382778939930e-02,nan,1.326772915377054662e-01,nan,7.257959380714443576e+00,1.000000000000000000e+00
						-0.094444	7.22447	8.73144	14.1199	11.3223	6.54005	23.8659	4.01018		-0.09447	13.3023	7.32251	14.0056	6.45558	10.929	145.525	4.94906			5.900000000000000000e+01,2.948715817744840706e+01,6.790120716300489789e+01,-1.187704464749558472e-02,nan,1.420043852760931591e-01,nan,7.767619922627202023e+00,1.000000000000000000e+00			3.000000000000000000e+01,3.420496980872418646e+01,1.032030953562716569e+01,-1.177171350005089961e-02,nan,1.396452623991322195e-01,nan,1.063234559152035708e+01,1.000000000000000000e+00			7.000000000000000000e+01,7.884512011069809034e+01,5.701378113383446333e+01,-1.128492032877583505e-02,2.636542881291915705e+02,1.739420722622845306e-01,0.000000000000000000e+00,6.069961832758036913e+00,1.000000000000000000e+00			3.700000000000000000e+01,1.679077619797666188e+01,3.927959136852219046e+01,-1.233001598047110854e-02,nan,1.436001682771487209e-01,nan,5.989197786577494576e+00,1.000000000000000000e+00			3.200000000000000000e+01,4.401913217134175937e+01,3.971948489684277206e+01,-1.185228628413729189e-02,2.621772845604742770e+02,1.414293963888679784e-01,0.000000000000000000e+00,4.962354303361814267e+00,1.000000000000000000e+00			1.430000000000000000e+02,6.963371714466593687e+01,4.154744297934849584e+01,-1.038521474222759561e-02,nan,1.101043607216409814e-01,nan,3.629689503084235014e+01,1.000000000000000000e+00			3.700000000000000000e+01,1.138991805361985996e+02,2.584376429741741177e+01,-1.692796366108566611e-02,4.138247503415957453e+02,2.246418793747827491e-01,0.000000000000000000e+00,7.255448379080040588e+00,1.000000000000000000e+00			3.000000000000000000e+01,3.433571410248028855e+01,4.425692739077510396e+01,-1.123820199259198578e-02,nan,2.611455075371229562e-01,nan,7.412448169149453925e+00,1.000000000000000000e+00			2.100000000000000000e+01,8.326041356146188832e+01,2.760509024887999630e+01,-1.345667499154821686e-02,nan,2.287274022013968677e-01,nan,9.009454849305511104e+00,1.000000000000000000e+00
						-0.094361	7.44981	9.18785	15.5161	11.8394	7.12336	24.6647	4.40606		-0.094387	13.676	7.84271	14.3538	6.80299	11.8832	144.804	5.39522			5.900000000000000000e+01,3.633604714217113241e+01,2.654230129797256765e+01,-1.142940104368421993e-02,nan,1.996986305773381654e-01,nan,6.284966688310176686e+00,1.000000000000000000e+00			3.000000000000000000e+01,7.677330883025405228e+01,6.402979429370128628e+01,-1.154740288558107376e-02,nan,1.456795056490393092e-01,nan,1.368969798032990148e+01,1.000000000000000000e+00			7.200000000000000000e+01,2.059552004526143065e+01,7.061327825683170545e+01,-1.076108870958547917e-02,2.497142859454605457e+02,1.119380609142965888e-01,0.000000000000000000e+00,1.264646926822470618e+01,1.000000000000000000e+00			3.700000000000000000e+01,6.498714089901920943e+01,6.514365508696072027e+01,-1.222848056516450538e-02,nan,1.148926843707066547e-01,nan,1.014411845130356404e+01,1.000000000000000000e+00			3.300000000000000000e+01,9.196985538036919650e+00,7.660019370008304129e+00,-1.357009000167633435e-02,3.061365340326701130e+02,2.255272771496300566e-01,0.000000000000000000e+00,7.005020416397031546e+00,1.000000000000000000e+00			1.450000000000000000e+02,7.704362307615610916e+00,3.359589575672668360e+01,-1.251771216997495974e-02,nan,6.933946986674688340e-02,nan,4.306819047043844506e+01,1.000000000000000000e+00			3.700000000000000000e+01,6.186353851059791964e+01,3.373561941246030216e+01,-1.454485574502835908e-02,3.504064144930422913e+02,9.298851715547939989e-02,0.000000000000000000e+00,9.426111586494281269e+00,1.000000000000000000e+00			3.000000000000000000e+01,1.205887038371575102e+02,4.538595702802292919e+01,-1.077604847256029806e-02,nan,2.395249160419622436e-01,nan,1.571084630572194030e+01,1.000000000000000000e+00			2.100000000000000000e+01,3.155820399836951395e+01,5.328046875398067783e+01,1.155509626511670891e-02,nan,2.181879118295103614e-01,nan,8.981761483288579484e+00,1.000000000000000000e+00
						-0.094278	7.67856	9.63136	16.876	12.3495	7.66286	25.3941	4.80164		-0.094303	14.0669	8.37014	14.7002	7.13112	12.7667	144.231	5.84867			6.000000000000000000e+01,5.485654518429537774e+01,1.116441665249425164e+01,-1.166718153256565520e-02,nan,1.313875421080030748e-01,nan,1.846004095421553259e+01,1.000000000000000000e+00			3.000000000000000000e+01,1.104587836717439018e+02,3.935946427869282616e+01,-1.360726941724844756e-02,nan,4.332173141956405793e-01,nan,8.325223960985974614e+00,1.000000000000000000e+00			7.200000000000000000e+01,5.579145908534399467e+01,2.204815944235922487e+01,-1.106774665036814286e-02,2.578749471342143238e+02,9.210373776066616003e-02,0.000000000000000000e+00,1.047543085954072062e+01,1.000000000000000000e+00			3.800000000000000000e+01,4.249951546032326632e+01,1.527475581450572584e+01,-1.141377948963387574e-02,nan,1.866644817203847451e-01,nan,4.354234773016242954e+00,1.000000000000000000e+00			3.300000000000000000e+01,1.559040198084482398e+01,1.052262958150632954e+01,-1.277737183822318968e-02,2.858505751931464829e+02,2.194277381080177447e-01,0.000000000000000000e+00,7.005020416397031546e+00,1.000000000000000000e+00			1.490000000000000000e+02,5.527130601926617715e+01,5.142397781215061059e+01,-1.151857367007655050e-02,nan,1.455135649265146824e-01,nan,7.766225421476052659e+00,1.000000000000000000e+00			3.700000000000000000e+01,8.493742215587211319e+01,4.440788623115483347e+01,-1.275514876267290834e-02,3.027794322180232029e+02,1.507822359440179616e-01,0.000000000000000000e+00,8.203316294926935370e+00,1.000000000000000000e+00			3.000000000000000000e+01,1.104497452509380366e+02,5.880893453701992257e+01,-1.174602683658308201e-02,nan,1.784439133123842947e-01,nan,9.120212015612187528e+00,1.000000000000000000e+00			2.100000000000000000e+01,6.349891733469028310e+01,6.948272849818560815e+01,-1.162815442530204003e-02,nan,1.797079127095418949e-01,nan,4.046980715797960038e+00,1.000000000000000000e+00
						-0.094195	7.88537	10.0483	18.2442	12.827	8.25956	26.1025	5.19702		-0.09422	14.4501	8.88171	15.0543	7.43644	13.692	143.702	6.31583			6.000000000000000000e+01,1.173855116197279642e+02,6.820094603152182344e+01,-1.081537584287619799e-02,nan,1.207752629550777890e-01,nan,5.892049932508543364e+00,1.000000000000000000e+00			3.100000000000000000e+01,1.080918933296928515e+02,7.539240526294955558e+00,-1.116083057001466747e-02,nan,1.628657185482603742e-01,nan,1.320990666317030637e+01,1.000000000000000000e+00			7.200000000000000000e+01,3.324388156209189304e+01,4.902629926093776902e+01,-1.096030688308913606e-02,2.550158020661793330e+02,9.546002685996413106e-02,0.000000000000000000e+00,1.361288449406288592e+01,1.000000000000000000e+00			3.800000000000000000e+01,4.567800424319909069e+01,4.863968063448016466e+01,-1.343078449740519979e-02,nan,1.343136725947833288e-01,nan,5.864131980746438266e+00,1.000000000000000000e+00			3.300000000000000000e+01,4.628215507510937954e+01,1.909619552119228203e+01,-1.178071288793988529e-02,2.603456941716016786e+02,1.245088282334886332e-01,0.000000000000000000e+00,1.042085079226450439e+01,1.000000000000000000e+00			1.490000000000000000e+02,4.778568142925303164e+01,4.935523863222206842e+01,-1.166448576122364536e-02,nan,1.564404949625272101e-01,nan,7.766225421476052659e+00,1.000000000000000000e+00			3.800000000000000000e+01,7.644695948294389609e+01,2.340695536310798275e+01,-4.764069020281758854e-02,1.231139817579825831e+03,4.834577513512416935e-02,0.000000000000000000e+00,1.084059251523344258e+01,1.000000000000000000e+00			3.000000000000000000e+01,1.724297924245178848e+01,6.022628475797535685e+00,-1.614138095669099063e-02,nan,1.353496680375159134e-01,nan,4.268671848687962900e+00,1.000000000000000000e+00			2.100000000000000000e+01,1.022700959355197057e+02,5.841396461666710138e+01,-1.261547340257003318e-02,nan,1.482596399577345014e-01,nan,4.926328233262846190e+00,1.000000000000000000e+00
						-0.094111	8.08627	10.4189	19.7498	13.3331	8.86767	26.7758	5.602		-0.094137	14.8175	9.35227	15.3906	7.74213	14.6475	143.095	6.74521			6.000000000000000000e+01,3.652330217098282361e+01,7.119189052131279993e+01,-1.138965131266168884e-02,nan,1.254232464292092120e-01,nan,7.767619922627202023e+00,1.000000000000000000e+00			3.100000000000000000e+01,9.204354603484178199e+01,2.749036006141909638e+01,-1.267399795020522288e-02,nan,1.200045628994750313e-01,nan,1.152997441514125754e+01,1.000000000000000000e+00			7.200000000000000000e+01,9.049240375310445472e+01,6.698301854461183780e+01,-1.042358087302519554e-02,2.407326593954088310e+02,1.211102673975197330e-01,0.000000000000000000e+00,9.619702651608157851e+00,1.000000000000000000e+00			3.800000000000000000e+01,1.147130173448723980e+02,5.577903513866202445e+01,-1.167004229978076298e-02,nan,1.156219657149001323e-01,nan,1.075206783385462828e+01,1.000000000000000000e+00			3.300000000000000000e+01,2.970892384905073769e+01,2.936170061308034818e+01,-1.329638252634242346e-02,2.991322557977588872e+02,2.362035220410915182e-01,0.000000000000000000e+00,6.558843233527388961e+00,1.000000000000000000e+00			1.530000000000000000e+02,1.107722106219963791e+02,1.457159621874133570e+01,-1.156783950360502564e-02,nan,7.823415779103171097e-02,nan,2.610719369777945786e+01,1.000000000000000000e+00			3.800000000000000000e+01,1.158543740889959253e+02,1.539204614531828597e+01,-1.483057773554772099e-02,3.580099363612640673e+02,1.128118214402523689e-01,0.000000000000000000e+00,6.898271573262622525e+00,1.000000000000000000e+00			3.000000000000000000e+01,3.611435158690178326e+01,6.180800113473953417e+01,-9.640832659922642794e-03,nan,2.329499436533121193e-01,nan,1.288440821931811975e+01,1.000000000000000000e+00			2.200000000000000000e+01,9.853817925146063317e+01,2.099095019461514156e+01,-1.312655545519462487e-02,nan,1.384574693560599590e-01,nan,9.505859382614357145e+00,1.000000000000000000e+00
						-0.094028	8.30624	10.7742	21.1974	13.8051	9.43187	27.4375	6.0244		-0.094053	15.1468	9.81518	15.7061	8.05212	15.5506	142.403	7.21507			6.100000000000000000e+01,1.776184170674853036e+01,2.920507385961698077e+01,-1.168046667006599100e-02,nan,7.944672409500985744e-02,nan,1.799153011068316843e+01,1.000000000000000000e+00			3.100000000000000000e+01,8.388717619006293091e+01,3.563983495057571105e+01,-1.151870927887898265e-02,nan,1.556324347916386852e-01,nan,1.012412180193244460e+01,1.000000000000000000e+00			7.300000000000000000e+01,7.674659140974513605e+01,2.322185975741924580e+01,-1.075108128381215174e-02,2.494479722446012318e+02,9.277777143950338701e-02,0.000000000000000000e+00,1.165313283112231169e+01,1.000000000000000000e+00			3.800000000000000000e+01,1.060283187716989488e+02,6.211803927156258709e+01,-1.281029637966874489e-02,nan,1.123378224087133725e-01,nan,1.075206783385462828e+01,1.000000000000000000e+00			3.300000000000000000e+01,6.781247411069807640e+01,4.485094115213849619e+01,-1.243281963695913594e-02,2.770333535182163587e+02,2.258887207091045957e-01,0.000000000000000000e+00,4.448267811528385351e+00,1.000000000000000000e+00			1.540000000000000000e+02,1.069161075276790598e+02,5.652115020736697915e+01,-1.159315978464956626e-02,nan,6.346741504581587812e-02,nan,2.393201480218934663e+01,1.000000000000000000e+00			3.800000000000000000e+01,4.391190919407641502e+01,2.203753038087014104e+01,-1.362392948106504187e-02,3.258990849230058302e+02,1.624404296504146084e-01,0.000000000000000000e+00,7.518204184704035065e+00,1.000000000000000000e+00			3.000000000000000000e+01,9.694973777177848717e+01,6.195856154157932139e+01,-1.910425375694518521e-02,nan,1.963580826842823424e-01,nan,5.182744617791379405e+00,1.000000000000000000e+00			2.200000000000000000e+01,4.224341534138962118e+01,5.214950946070217697e+01,-1.268967121403573144e-02,nan,1.230506814587850606e-01,nan,7.777305870227421813e+00,1.000000000000000000e+00
						-0.093945	8.52131	11.1368	22.6215	14.2916	10.0115	28.0882	6.43851		-0.09397	15.4903	10.2858	16.0025	8.35055	16.4448	141.692	7.67066			6.100000000000000000e+01,7.817286639828168404e+01,4.841632640255994602e+01,-1.132338571590407218e-02,nan,1.086003434972167003e-01,nan,1.396919033648767083e+01,1.000000000000000000e+00			3.100000000000000000e+01,2.849138212445009088e+01,4.133194485467182488e+01,-1.020504956147440245e-02,nan,2.003299479016572571e-01,nan,5.307852996252170108e+00,1.000000000000000000e+00			7.300000000000000000e+01,3.719719429698139379e+01,6.598715783539674362e+01,-7.679584271420208073e-03,1.677104949876054434e+02,1.835818568153364527e-01,0.000000000000000000e+00,8.010679582618031702e+00,1.000000000000000000e+00			3.900000000000000000e+01,5.372685542027598871e+01,2.919229260703152562e+01,-1.154177481038015825e-02,nan,1.472977415388144751e-01,nan,7.548213866383537862e+00,1.000000000000000000e+00			3.300000000000000000e+01,1.190256989131819410e+02,5.072653953635593638e+01,-1.121114150024857606e-02,2.457701460643843632e+02,1.765887074644912902e-01,0.000000000000000000e+00,9.153669567792960038e+00,1.000000000000000000e+00			1.560000000000000000e+02,1.243021742521252371e+01,4.111498313863437204e+01,-1.180434819912393185e-02,nan,8.507537340231596801e-02,nan,1.164673934325177918e+01,1.000000000000000000e+00			3.800000000000000000e+01,1.449201483749655495e+01,5.951412045338610568e+01,-1.412088028476790429e-02,3.391237453578456780e+02,9.901996556944259176e-02,0.000000000000000000e+00,6.741504787397285092e+00,1.000000000000000000e+00			3.100000000000000000e+01,9.698292840407550841e+01,2.031069586396616344e+01,-1.167342075400166872e-02,nan,1.830111456936557301e-01,nan,8.910812500604070152e+00,1.000000000000000000e+00			2.200000000000000000e+01,7.548375819407900167e+01,2.168314742995268318e+01,-1.056025145249062797e-02,nan,2.556955732004920767e-01,nan,8.692899278407050900e+00,1.000000000000000000e+00
						-0.093861	8.72624	11.4853	24.0648	14.7418	10.5857	28.6821	6.84891		-0.093887	15.8193	10.7426	16.306	8.62879	17.4534	140.987	8.15078			6.100000000000000000e+01,5.756430511327311450e+01,5.198250057963935689e+01,-1.143554738585967831e-02,nan,8.917787462473103499e-02,nan,2.091483675526113473e+01,1.000000000000000000e+00			3.200000000000000000e+01,3.014437064199753635e+01,2.753125060872104513e+01,-1.098427447216211196e-02,nan,1.777913844434214630e-01,nan,1.072462071864510591e+01,1.000000000000000000e+00			7.400000000000000000e+01,7.908280373278219599e+01,4.075462203955890317e+01,-1.102267992029909265e-02,2.566756489388378100e+02,1.100209524388622295e-01,0.000000000000000000e+00,1.249619072925514729e+01,1.000000000000000000e+00			3.900000000000000000e+01,3.015750579525849062e+01,5.269998573468990344e+01,-1.197188526396483765e-02,nan,1.892315888407858360e-01,nan,5.378007118097903216e+00,1.000000000000000000e+00			3.300000000000000000e+01,3.697298367039353906e+01,1.153905307273166514e+01,-9.754616099453460032e-03,2.084971079387771340e+02,1.596720722103874834e-01,0.000000000000000000e+00,9.817144894152576740e+00,1.000000000000000000e+00			1.570000000000000000e+02,9.529786515696351046e+01,3.559848840950961346e+01,-1.135084554337978217e-02,nan,8.457152219118491132e-02,nan,2.393201480218934663e+01,1.000000000000000000e+00			3.900000000000000000e+01,9.981868636326430533e+01,8.586561091777809906e+00,-1.266761183562613823e-02,3.004499337504141749e+02,9.443459543126775380e-02,0.000000000000000000e+00,1.422544598650749492e+01,1.000000000000000000e+00			3.100000000000000000e+01,2.875060097119988711e+01,4.913041681531747429e+01,-1.202175535452773211e-02,nan,2.401971875392264755e-01,nan,7.372795157335033878e+00,1.000000000000000000e+00			2.300000000000000000e+01,1.142712673122288436e+02,1.749241671800843889e+01,-2.205200154109417804e-02,nan,1.104386344784519247e-01,nan,5.058204813598224270e+00,1.000000000000000000e+00
						-0.093778	8.93592	11.8186	25.4794	15.19	11.1842	29.2878	7.27532		-0.093804	16.1389	11.1745	16.5965	8.89562	18.3653	140.259	8.65834			6.100000000000000000e+01,3.369099462703629655e+01,2.084102920611907805e+01,-1.273026434114491075e-02,nan,1.957008745886168466e-01,nan,6.284966688310176686e+00,1.000000000000000000e+00			3.200000000000000000e+01,8.739462314301184165e+01,7.266666369541479753e+01,-1.125102653433159364e-02,nan,2.255088797471452855e-01,nan,1.368969798032990148e+01,1.000000000000000000e+00			7.500000000000000000e+01,1.067457753101343343e+02,5.699015509931234647e+01,-1.060310576925496684e-02,2.455101057231908896e+02,1.080268596136777504e-01,0.000000000000000000e+00,8.563117586238522705e+00,1.000000000000000000e+00			4.100000000000000000e+01,6.977967280463360567e+01,5.226758282711043790e+01,-1.726724008896192777e-02,nan,7.383858447015945181e-02,nan,1.373905378500345975e+01,1.000000000000000000e+00			3.300000000000000000e+01,3.273004201984425521e+01,4.929360244760720633e+01,-1.016001237366933110e-02,2.188713525462371763e+02,1.527297121648876210e-01,0.000000000000000000e+00,5.022774330757648009e+00,1.000000000000000000e+00			1.580000000000000000e+02,4.189188116579776988e+01,5.879425335532997110e+01,-1.165193485450763053e-02,nan,8.532054664696497870e-02,nan,6.955355147241786717e+00,1.000000000000000000e+00			3.900000000000000000e+01,1.063741489140720944e+02,2.121150561680439850e+01,-1.327100497767773855e-02,3.165071960646828302e+02,1.620295965232069202e-01,0.000000000000000000e+00,8.836510702653988858e+00,1.000000000000000000e+00			3.100000000000000000e+01,6.877902542944644892e+01,6.614636078968948141e+01,-1.086113008787256522e-02,nan,2.093008301856511544e-01,nan,8.006630535412750049e+00,1.000000000000000000e+00			2.300000000000000000e+01,6.577237227048740920e+01,1.824216555254180250e+01,-1.152357418256351983e-02,nan,1.903615542356855705e-01,nan,6.792727562335115543e+00,1.000000000000000000e+00
						-0.093695	9.14307	12.1327	26.9573	15.6666	11.7529	29.8237	7.71075		-0.09372	16.4232	11.5944	16.8928	9.16	19.2586	139.453	9.13715			6.100000000000000000e+01,8.923671100574925674e+01,5.694449274467776689e+01,-1.125660978547090608e-02,nan,1.157126357271935913e-01,nan,8.856274349590012918e+00,1.000000000000000000e+00			3.200000000000000000e+01,2.474223494832019554e+01,1.516834230565022246e+01,-1.202811214728789248e-02,nan,1.870512744017488460e-01,nan,5.229313810255417749e+00,1.000000000000000000e+00			7.700000000000000000e+01,1.063502622330116196e+02,1.583460952460065840e+01,-1.203630002325389338e-02,2.836497107003308429e+02,8.469446843831551774e-02,0.000000000000000000e+00,1.761043035319801930e+01,1.000000000000000000e+00			4.100000000000000000e+01,1.250087670430318276e+01,4.345897558882603562e+01,-1.208138761026859333e-02,nan,1.487362898450578230e-01,nan,5.989197786577494576e+00,1.000000000000000000e+00			3.400000000000000000e+01,6.062541509277274798e+01,5.332239936765301280e+01,-1.132603717750794298e-02,2.487103700773799630e+02,1.133356476689435510e-01,0.000000000000000000e+00,1.110942940138467172e+01,1.000000000000000000e+00			1.590000000000000000e+02,1.873864960121637324e+01,3.132467053839487647e+01,-1.007299698931457890e-02,nan,1.356956568607523561e-01,nan,1.164673934325177918e+01,1.000000000000000000e+00			3.900000000000000000e+01,3.884434834066574638e+01,4.191654192740835327e+01,-1.142257458298149599e-02,2.673174893066857294e+02,1.003872363027085157e-01,0.000000000000000000e+00,1.222245024615530085e+01,1.000000000000000000e+00			3.100000000000000000e+01,1.212390086578379425e+02,6.937894048509456013e+01,-9.654334437672922736e-03,nan,2.668820316661097980e-01,nan,1.510407993244880132e+01,1.000000000000000000e+00			2.300000000000000000e+01,8.803430020369142994e+01,7.152472326306360628e+01,-1.014399984905511864e-02,nan,2.034262599858930320e-01,nan,7.485784936233769393e+00,1.000000000000000000e+00
						-0.093611	9.34059	12.437	28.4367	16.1117	12.3454	30.3065	8.15766		-0.093637	16.7162	12.0047	17.1295	9.42119	20.2727	138.622	9.61001			6.200000000000000000e+01,1.103533387253526001e+02,2.598072716643756763e+01,-1.249488772024572904e-02,nan,2.359598574541645899e-01,nan,3.024813162017889567e+01,1.000000000000000000e+00			3.200000000000000000e+01,7.994591574408509871e+01,2.215204983967549168e+01,-9.969447795352014488e-03,nan,1.316807361220561079e-01,nan,1.322309399026588927e+01,1.000000000000000000e+00			7.700000000000000000e+01,1.158804520932460065e+02,5.076484939070892466e+01,-1.066228615996301157e-02,2.470849911357578037e+02,1.098858227447051528e-01,0.000000000000000000e+00,1.105426393286725251e+01,1.000000000000000000e+00			4.100000000000000000e+01,3.243187462907882690e+01,6.701702462212058720e+01,-1.098553955190164147e-02,nan,9.804681445767482462e-02,nan,1.449656359612358969e+01,1.000000000000000000e+00			3.400000000000000000e+01,2.376985232945983384e+01,2.657856316638961758e+01,-1.467215573200075784e-02,3.343388145839624599e+02,2.443133898532137138e-01,0.000000000000000000e+00,5.115864431429917758e+00,1.000000000000000000e+00			1.600000000000000000e+02,1.176283641968278459e+02,6.456684663456324813e+01,-1.020382396298387048e-02,nan,1.244431045614183828e-01,nan,3.657618030391383712e+01,1.000000000000000000e+00			4.000000000000000000e+01,5.548094422151856264e+01,6.637967558208075047e+01,-1.394654045092584733e-02,3.344842818824909614e+02,8.550276832380110381e-02,0.000000000000000000e+00,7.892388375363648123e+00,1.000000000000000000e+00			3.100000000000000000e+01,7.197310893395213327e+01,5.880442895284650007e+01,-8.673096138411665740e-03,nan,4.348056636376355089e-01,nan,4.156167933557711969e+00,1.000000000000000000e+00			2.300000000000000000e+01,7.455777105850373232e+01,7.135496184847335499e+00,-1.247520758333149106e-02,nan,1.950754354927610734e-01,nan,6.123912744734063551e+00,1.000000000000000000e+00
						-0.093528	9.54442	12.7425	29.953	16.5532	12.9005	30.7584	8.60353		-0.093554	16.9997	12.4176	17.3297	9.67887	21.1242	137.783	10.0847			6.200000000000000000e+01,9.105846638031989926e+01,6.561137238561134666e+01,-1.118964423738552302e-02,nan,1.086770137588755070e-01,nan,8.856274349590012918e+00,1.000000000000000000e+00			3.300000000000000000e+01,3.802292574173838346e+01,3.726255484924543282e+01,-1.124578007796395683e-02,nan,1.172109646227063040e-01,nan,1.036389206546138197e+01,1.000000000000000000e+00			7.800000000000000000e+01,8.488756595799050331e+01,5.182076492001716161e+01,-1.114617382979066901e-02,2.599620205607930075e+02,9.463615592599516901e-02,0.000000000000000000e+00,1.249619072925514729e+01,1.000000000000000000e+00			4.100000000000000000e+01,5.153635401693689744e+01,2.196891139221015976e+01,-1.196388957852353302e-02,nan,1.363823118899324394e-01,nan,7.548213866383537862e+00,1.000000000000000000e+00			3.500000000000000000e+01,1.206125662270218726e+02,1.370648616014660526e+01,-1.165331502207379855e-02,2.570855344044218782e+02,1.205702114796096680e-01,0.000000000000000000e+00,1.325307617044845720e+01,1.000000000000000000e+00			1.600000000000000000e+02,6.224585929106650184e+01,6.748639861160178555e+01,-1.213788138043229818e-02,nan,8.422505804018098896e-02,nan,2.213227992503363240e+01,1.000000000000000000e+00			4.000000000000000000e+01,3.011313551698922097e+01,1.692583012566764111e+01,-1.325432668134924989e-02,3.160633597655312315e+02,1.476648775329894026e-01,0.000000000000000000e+00,7.515094599474415382e+00,1.000000000000000000e+00			3.200000000000000000e+01,1.063065113072863426e+02,3.883999123360352002e+01,-1.275830136542124849e-02,nan,2.179399596433099218e-01,nan,1.428797383584337588e+01,1.000000000000000000e+00			2.300000000000000000e+01,6.990060570018525254e+01,6.354264016195569553e+01,-8.598978593932422518e-03,nan,4.492862590583364124e-01,nan,5.704185539529364135e+00,1.000000000000000000e+00
						-0.093445	9.74836	13.0432	31.4936	16.9606	13.4567	31.217	9.04657		-0.09347	17.2252	12.8173	17.5347	9.93894	22.0617	136.932	10.5595			6.400000000000000000e+01,3.593276637611175772e+01,4.791523312071561236e+01,-1.199153823326936340e-02,nan,8.000924390119290575e-02,nan,1.893706997935396785e+01,1.000000000000000000e+00			3.300000000000000000e+01,5.385472227548498125e+01,4.057028925796460328e+01,-1.177103134049743878e-02,nan,1.324541309950998391e-01,nan,5.654184043507912705e+00,1.000000000000000000e+00			7.800000000000000000e+01,1.832208067913597915e+01,5.360796641152222719e+01,-1.092314618775185563e-02,2.540268961751006032e+02,9.212561731050394886e-02,0.000000000000000000e+00,2.257242331685948500e+01,1.000000000000000000e+00			4.200000000000000000e+01,3.588965556286270697e+01,1.164592563707331330e+01,-1.211840172581220114e-02,nan,1.002876501609668569e-01,nan,7.540467911257329625e+00,1.000000000000000000e+00			3.500000000000000000e+01,7.238324019481595428e+01,5.014200506748849762e+01,-1.329847905875672365e-02,2.991859068584043939e+02,2.121356380350679638e-01,0.000000000000000000e+00,6.991942502054858899e+00,1.000000000000000000e+00			1.620000000000000000e+02,3.940178480809096584e+01,5.229991848918716357e+01,-1.132329622964444761e-02,nan,8.978067695951330585e-02,nan,6.955355147241786717e+00,1.000000000000000000e+00			4.000000000000000000e+01,6.856692158080930710e+01,4.102873782830545935e+01,-1.189882167719077607e-02,2.799911907215299038e+02,3.038734401834786159e-01,0.000000000000000000e+00,9.346782060805763237e+00,1.000000000000000000e+00			3.200000000000000000e+01,5.600832198129121764e+01,1.691294859229247649e+01,-1.092349568015304681e-02,nan,1.402805122174198837e-01,nan,1.317758125512080802e+01,1.000000000000000000e+00			2.400000000000000000e+01,2.471654638315894914e+01,2.288413398475953642e+01,1.481775615739325085e-02,nan,3.038239316884857599e-01,nan,7.257959380714443576e+00,1.000000000000000000e+00
						-0.093362	9.94421	13.3436	32.9543	17.3678	13.9856	31.661	9.48697		-0.093387	17.4217	13.1993	17.7275	10.1928	23.009	136.087	11.0585			6.400000000000000000e+01,1.080850872666146500e+02,5.614369289979342170e+01,-1.087566576437770660e-02,nan,7.095757109417932806e-02,nan,1.522745041793134746e+01,1.000000000000000000e+00			3.300000000000000000e+01,3.648969293162128480e+01,4.848639539908329255e+01,-1.203416861071187130e-02,nan,1.248818966433855593e-01,nan,6.817678351138435566e+00,1.000000000000000000e+00			8.100000000000000000e+01,1.003021406613250548e+02,3.237388044804035303e+01,-1.109927480177412551e-02,2.587139619690341874e+02,9.473724655361226432e-02,0.000000000000000000e+00,1.690720586072755438e+01,1.000000000000000000e+00			4.200000000000000000e+01,1.805795936795605527e+01,2.366916923611830370e+01,-1.188273947254885922e-02,nan,1.122030066062746911e-01,nan,1.566176977030770168e+01,1.000000000000000000e+00			3.500000000000000000e+01,2.178391430301345366e+01,1.969505409984941124e+01,-1.437011909239216227e-02,3.266095822771891903e+02,2.547228996052774974e-01,0.000000000000000000e+00,6.844232357296921698e+00,1.000000000000000000e+00			1.710000000000000000e+02,7.034321170652850341e+00,6.495970924629749277e+01,-1.125619542367597113e-02,nan,9.291934003714252821e-02,nan,1.060739703617994678e+02,1.000000000000000000e+00			4.000000000000000000e+01,3.461079644437894842e+01,7.220722657682446766e+01,-1.134270887133430154e-02,2.651921342231420908e+02,1.019924145212640632e-01,0.000000000000000000e+00,9.572188039669258686e+00,1.000000000000000000e+00			3.200000000000000000e+01,6.897626658018708667e+01,1.925411509967265999e+01,-1.233520117203186148e-02,nan,4.271181956613226971e-01,nan,1.104869259692335959e+01,1.000000000000000000e+00			2.400000000000000000e+01,7.056527522233281502e+01,4.855977167896735835e+01,-1.355476027812616523e-02,nan,2.011524036909162483e-01,nan,1.122271598223208144e+01,1.000000000000000000e+00
						-0.093278	10.1395	13.6473	34.3808	17.7717	14.5392	32.0614	9.92517		-0.093304	17.6242	13.57	17.8956	10.4453	23.8796	135.233	11.5378			6.600000000000000000e+01,7.403965156513682189e+01,5.669661910330217935e+00,-1.198361472033777214e-02,nan,9.302015350527403914e-02,nan,1.335457500841760492e+01,1.000000000000000000e+00			3.300000000000000000e+01,1.165229928007248361e+02,4.995524818123048760e+01,-1.039466356753466526e-02,nan,2.160814934110364405e-01,nan,1.220840976005032097e+01,1.000000000000000000e+00			8.200000000000000000e+01,2.259374686389149289e+01,5.800811104931246298e+00,-1.018355708035175410e-02,2.343452400960799480e+02,1.176532303518459388e-01,0.000000000000000000e+00,2.463026985005587122e+01,1.000000000000000000e+00			4.200000000000000000e+01,1.123384018948380998e+02,3.518166382807241632e+01,-1.145472469545610883e-02,nan,9.684939222248933888e-02,nan,1.424216438708780963e+01,1.000000000000000000e+00			3.600000000000000000e+01,1.535249318482189373e+01,2.203606647938733332e+01,-1.256903298790761070e-02,2.805191048963575327e+02,2.410680818038453133e-01,0.000000000000000000e+00,6.844232357296921698e+00,1.000000000000000000e+00			1.740000000000000000e+02,9.862047432528507329e+01,1.144649836662630449e+01,-1.064265105389550735e-02,nan,1.589577339686017998e-01,nan,1.029476636684085555e+01,1.000000000000000000e+00			4.000000000000000000e+01,1.897882410141917475e+01,3.978458252555591201e+01,-1.317048714701019724e-02,3.138322548666406533e+02,1.015555084688208876e-01,0.000000000000000000e+00,8.176824036592202916e+00,1.000000000000000000e+00			3.200000000000000000e+01,1.033130443576563664e+02,7.123212826056794711e+01,-1.019087760171347515e-02,nan,3.741208187861021495e-01,nan,5.400450795673862103e+00,1.000000000000000000e+00			2.400000000000000000e+01,7.554383883693721202e+01,6.271098372228812678e+01,1.156003559973856586e-02,nan,2.538139387430315974e-01,nan,5.704185539529364135e+00,1.000000000000000000e+00
						-0.093195	10.3414	13.9486	35.7823	18.1972	15.077	32.3812	10.3614		-0.09322	17.821	13.9437	18.0358	10.6913	24.7425	134.348	12.0303			6.600000000000000000e+01,2.982687537974893743e+01,7.110384033022924655e+01,-9.331787660468705142e-03,nan,2.771488037799626492e-01,nan,1.372079256271394598e+01,1.000000000000000000e+00			3.300000000000000000e+01,6.584780657369972801e+01,4.222866309173410571e+01,-1.026777150297082143e-02,nan,2.199222690397057978e-01,nan,8.301286093230517693e+00,1.000000000000000000e+00			8.400000000000000000e+01,2.971277063040157174e+01,2.937982070029881498e+01,-1.085012094066598910e-02,2.520835768592145598e+02,9.659509104859576034e-02,0.000000000000000000e+00,1.318541816793355004e+01,1.000000000000000000e+00			4.200000000000000000e+01,4.756669187080424166e+01,4.308802296015041833e+01,-1.116854745644343949e-02,nan,1.390858777896130105e-01,nan,5.864131980746438266e+00,1.000000000000000000e+00			3.600000000000000000e+01,4.354558211893543529e+01,2.915130863294677610e+01,-1.257818150773401880e-02,2.807532189928892308e+02,1.128977673865109166e-01,0.000000000000000000e+00,1.042085079226450439e+01,1.000000000000000000e+00			1.760000000000000000e+02,1.078849688732196199e+02,6.957472267445242942e+00,-1.276882036886974048e-02,nan,2.823519987046371194e-01,nan,1.029476636684085555e+01,1.000000000000000000e+00			4.100000000000000000e+01,1.195090846141509786e+02,2.124262232855050314e+01,-1.376358591116934316e-02,3.296155672224803652e+02,1.704379190683397161e-01,0.000000000000000000e+00,6.898271573262622525e+00,1.000000000000000000e+00			3.300000000000000000e+01,4.085752755558999638e+01,2.821653854932725380e+01,-1.111834230385133626e-02,nan,1.252780192801323800e-01,nan,9.158124015673831053e+00,1.000000000000000000e+00			2.500000000000000000e+01,1.016916146136197341e+02,4.711885677367924075e+01,-1.090807349751381564e-02,nan,2.099247619885293847e-01,nan,8.047892043455803446e+00,1.000000000000000000e+00
						-0.093112	10.5423	14.2473	37.1664	18.5798	15.6166	32.6841	10.7954		-0.093137	17.9821	14.3115	18.1575	10.9387	25.657	133.397	12.5009			6.700000000000000000e+01,7.612405671813387187e+01,2.933263969121667714e+01,-1.171547430698893603e-02,nan,9.728675439998368812e-02,nan,1.066603095959321479e+01,1.000000000000000000e+00			3.400000000000000000e+01,7.515489221678063814e+01,4.076282810598018358e+01,-1.207995027811725741e-02,nan,1.826345890659154536e-01,nan,6.944418073788227730e+00,1.000000000000000000e+00			8.400000000000000000e+01,1.711513476761603414e+01,3.327274029000675171e+01,-2.122574529667870316e-02,5.281956344015646891e+02,6.045882604401686677e-02,0.000000000000000000e+00,1.318541816793355004e+01,1.000000000000000000e+00			4.300000000000000000e+01,6.712253985514989552e+01,7.561841982794745398e+00,-1.098552038775395256e-02,nan,1.445314873025894675e-01,nan,1.714254759789921678e+01,1.000000000000000000e+00			3.600000000000000000e+01,8.010118741905425566e+01,3.278957693846040655e+01,-1.235974114316558924e-02,2.751632471102938666e+02,3.550712974214035311e-01,0.000000000000000000e+00,7.559146564629302567e+00,1.000000000000000000e+00			1.770000000000000000e+02,3.586370019523059227e+01,4.894295699289993706e+01,-1.259872727576737995e-02,nan,7.995906352056314503e-02,nan,2.571833235912961513e+01,1.000000000000000000e+00			4.100000000000000000e+01,3.903222054462725765e+01,2.775697378450115593e+01,-1.252727203826071480e-02,2.967152659486458788e+02,1.788871509506853030e-01,0.000000000000000000e+00,5.686098917434581068e+00,1.000000000000000000e+00			3.300000000000000000e+01,2.898136574823808687e+01,2.875886769172971213e+01,-1.333040757758795040e-02,nan,7.667537316410899528e-02,nan,1.188853818486962588e+01,1.000000000000000000e+00			2.500000000000000000e+01,1.889493570462420635e+01,6.570058311542737783e+01,-1.226783075569845734e-02,nan,1.270766177195268298e-01,nan,1.640108789308352044e+01,1.000000000000000000e+00
						-0.093028	10.7319	14.546	38.5817	18.9623	16.1518	32.9685	11.2432		-0.093054	18.1036	14.6732	18.2748	11.1815	26.5787	132.435	12.9365			6.800000000000000000e+01,1.725702393959551628e+01,4.478006743963020142e+01,-1.266159992484277436e-02,nan,1.979932378995298281e-01,nan,6.964147230868459992e+00,1.000000000000000000e+00			3.400000000000000000e+01,5.899051655359626523e+01,7.021162281408913941e+01,-5.225197697515706480e-02,nan,6.396656715266446636e-02,nan,8.947231334513524814e+00,1.000000000000000000e+00			8.500000000000000000e+01,3.811378444635953144e+01,6.667371036415863728e+01,-1.151107403041216545e-02,2.696726019903173892e+02,9.191764540570068753e-02,0.000000000000000000e+00,2.832775479881181369e+01,1.000000000000000000e+00			4.300000000000000000e+01,3.463573478100049385e+01,3.186731869771789150e+01,-1.354189400358828815e-02,nan,1.832941381151581561e-01,nan,1.712056819744360325e+01,1.000000000000000000e+00			3.600000000000000000e+01,6.570462074142847086e+01,7.362759647036743615e+01,-9.408372325929933999e-03,1.996365982873482210e+02,1.525544656335329208e-01,0.000000000000000000e+00,1.119147473637732482e+01,1.000000000000000000e+00			1.770000000000000000e+02,2.067565785328919148e+01,2.818829512733227460e+01,-1.253793265040866259e-02,nan,7.514764316544875200e-02,nan,2.571833235912961513e+01,1.000000000000000000e+00			4.200000000000000000e+01,5.798460990713029162e+01,6.344138393066134363e+00,-1.247071973878607215e-02,2.952103182721577923e+02,3.144521620494988845e-01,0.000000000000000000e+00,2.107898141376992740e+01,1.000000000000000000e+00			3.300000000000000000e+01,3.603970620613127096e+01,9.250463856042822286e+00,-1.099195476023898110e-02,nan,1.226224294514612900e-01,nan,6.569914187208157230e+00,1.000000000000000000e+00			2.500000000000000000e+01,1.065877646997955353e+01,3.978466264444231371e+01,-1.281776836654616863e-02,nan,1.056678653440148441e-01,nan,1.027315855083123353e+01,1.000000000000000000e+00
						-0.092945	10.9215	14.845	39.9418	19.3697	16.6371	33.2593	11.6846		-0.09297	18.2142	15.022	18.4049	11.4251	27.397	131.59	13.4126			6.900000000000000000e+01,1.091016473341898205e+02,7.289192518155752509e+01,-8.775616087874296353e-03,nan,1.917755593260596081e-01,nan,1.677905476881560531e+01,1.000000000000000000e+00			3.400000000000000000e+01,2.100380272543556615e+01,5.947474083586159566e+01,-9.764623896664761590e-03,nan,1.554310540943815155e-01,nan,1.202126921672349447e+01,1.000000000000000000e+00			8.600000000000000000e+01,9.520663246366069643e+01,1.625279468359646273e+01,-9.730043316697356559e-03,2.222765091831469988e+02,2.291119639676545416e-01,0.000000000000000000e+00,4.154307462983814148e+00,1.000000000000000000e+00			4.300000000000000000e+01,9.161219185043168522e+01,7.444624093826749345e+01,-9.612504655831331096e-03,nan,1.575740316598777113e-01,nan,1.597799002019787373e+01,1.000000000000000000e+00			3.700000000000000000e+01,8.747298836943399181e+01,3.111707954428383971e+01,-2.517972940371966326e-02,6.032316151213265130e+02,7.736217049618054897e-02,0.000000000000000000e+00,7.559146564629302567e+00,1.000000000000000000e+00			1.790000000000000000e+02,4.823844997031427084e+01,7.337927071773295040e+01,-9.124342022415327103e-03,nan,1.592929343738992420e-01,nan,2.739101787912226982e+01,1.000000000000000000e+00			4.200000000000000000e+01,3.163543752269633913e+01,5.190582377144084347e+01,-3.297979536598146487e-03,5.110894339346632620e+01,4.434684238719867055e-01,0.000000000000000000e+00,1.231885331274601647e+01,1.000000000000000000e+00			3.300000000000000000e+01,7.960928044398886527e+01,2.304465322177843234e+01,-1.129973725716783978e-02,nan,3.108385059877085688e-01,nan,4.342972683620978991e+00,1.000000000000000000e+00			2.500000000000000000e+01,5.505044152326524909e+01,6.074984772752090123e+01,-1.013721620151892579e-02,nan,3.592420935558029438e-01,nan,4.295621492322431401e+00,1.000000000000000000e+00
						-0.092862	11.1046	15.1485	41.1892	19.7389	17.1278	33.4948	12.1017		-0.092887	18.3254	15.3719	18.5089	11.6697	28.1908	130.881	13.9001			6.900000000000000000e+01,7.343698394566959564e+01,1.901063134271772270e+01,-1.079686870227152158e-02,nan,1.597517517480290250e-01,nan,9.409424095643675656e+00,1.000000000000000000e+00			3.500000000000000000e+01,7.660535173145884613e+00,2.473764728701674542e+01,-1.223967117130173553e-02,nan,1.039636790279785394e-01,nan,1.897789621923423198e+01,1.000000000000000000e+00			8.600000000000000000e+01,7.663215219244416687e+01,7.121854372118208687e+01,-1.126242715579822175e-02,2.630557086068030799e+02,1.230174909778936065e-01,0.000000000000000000e+00,1.309093417632965561e+01,1.000000000000000000e+00			4.400000000000000000e+01,1.119505086097679083e+02,1.957954162615234495e+01,-9.778506539172192313e-03,nan,1.483635158863525483e-01,nan,1.348273225258776087e+01,1.000000000000000000e+00			3.700000000000000000e+01,9.953534556762058116e+01,3.009319342780673523e+01,-2.043597651572234483e-02,4.818371772651375977e+02,8.027032265571742986e-02,0.000000000000000000e+00,1.210573434187940478e+01,1.000000000000000000e+00			1.840000000000000000e+02,3.938213277599592033e+01,2.162170348766555961e+01,-1.186552931668823085e-02,nan,8.502852379848091502e-02,nan,2.576796045378853961e+01,1.000000000000000000e+00			4.300000000000000000e+01,9.306899456821613015e+00,1.335792862475845233e+01,-1.161536440439621745e-02,2.724479366356884498e+02,1.758694945405515631e-01,0.000000000000000000e+00,2.110993557810181542e+01,1.000000000000000000e+00			3.300000000000000000e+01,1.053459518523612104e+02,2.458434246312313931e+01,-1.218949858151250482e-02,nan,8.707230698803958280e-02,nan,9.391709985463906563e+00,1.000000000000000000e+00			2.500000000000000000e+01,5.424440156009380587e+01,6.496916800252645885e+01,1.043713745410427413e-02,nan,3.243466543133181057e-01,nan,4.295621492322431401e+00,1.000000000000000000e+00
						-0.092778	11.2783	15.4531	42.4851	20.0915	17.611	33.699	12.5151		-0.092804	18.4433	15.7168	18.5787	11.9113	29.0377	130.145	14.3215			6.900000000000000000e+01,6.618016174747266689e+01,2.500027184907835931e+01,-9.891219618336397415e-03,nan,2.099435889612794037e-01,nan,8.936366621283429623e+00,1.000000000000000000e+00			3.500000000000000000e+01,6.623596110975996964e+01,5.052086948435351843e+01,-1.062082028029380509e-02,nan,1.875378292884044562e-01,nan,8.301286093230517693e+00,1.000000000000000000e+00			8.700000000000000000e+01,8.021232580586695349e+01,3.854687908262521745e+01,-1.139352884155757535e-02,2.665445353954587517e+02,8.421048394466223996e-02,0.000000000000000000e+00,1.756591284061039104e+01,1.000000000000000000e+00			4.400000000000000000e+01,5.753568651440485127e+01,6.854534457441793904e+01,-1.098386849157451453e-02,nan,1.219105252694243635e-01,nan,8.694579795363809538e+00,1.000000000000000000e+00			3.700000000000000000e+01,6.994572802420887747e+00,4.378232165933976461e+01,-1.151831996223447695e-02,2.536309595584131102e+02,1.146969846653655978e-01,0.000000000000000000e+00,1.251789466346260582e+01,1.000000000000000000e+00			1.860000000000000000e+02,7.854196458319442797e+01,1.530546763040942793e+01,-1.140523057471515625e-02,nan,8.114566812552148622e-02,nan,1.560006863776194130e+01,1.000000000000000000e+00			4.300000000000000000e+01,5.826883700905048613e+01,5.019310461398027456e+01,-1.339124618765203702e-02,3.197070081191878330e+02,9.441486740855420390e-02,0.000000000000000000e+00,1.067446401665611333e+01,1.000000000000000000e+00			3.300000000000000000e+01,7.682831058226736332e+01,4.729992218145157779e+01,-9.909822812100543485e-03,nan,3.186068870507725581e-01,nan,1.210878141879628167e+01,1.000000000000000000e+00			2.500000000000000000e+01,8.372558996703175183e+01,6.540328615989506034e+01,-1.110434886057805499e-02,nan,1.973164549470528550e-01,nan,7.485784936233769393e+00,1.000000000000000000e+00
						-0.092695	11.4508	15.7489	43.7614	20.4333	18.103	33.8845	12.9261		-0.092721	18.5423	16.0628	18.6485	12.1482	29.8132	129.333	14.7811			6.900000000000000000e+01,1.045150679733559329e+01,4.330213541155205803e+01,-1.277194612516096596e-02,nan,1.598539149567818063e-01,nan,6.964147230868459992e+00,1.000000000000000000e+00			3.600000000000000000e+01,1.039472687858180961e+02,6.974244895999240157e+01,-1.667551447619282368e-02,nan,9.414751434182122569e-02,nan,8.784842573825537571e+00,1.000000000000000000e+00			8.800000000000000000e+01,9.770087432669862437e+01,3.690007473527931836e+01,-1.199434320605654615e-02,2.825331722900351679e+02,2.408614064717459202e-01,0.000000000000000000e+00,6.206082196850458033e+00,1.000000000000000000e+00			4.500000000000000000e+01,2.585407327639083519e+01,8.443048370092645527e+00,-9.960902913340452525e-03,nan,1.378435269153328591e-01,nan,1.053429326608527461e+01,1.000000000000000000e+00			3.700000000000000000e+01,4.161999672251020854e+01,4.406334370327897432e+01,-1.337471724366877390e-02,3.011368709619501942e+02,1.151132369096913299e-01,0.000000000000000000e+00,4.962354303361814267e+00,1.000000000000000000e+00			1.880000000000000000e+02,6.510030391684723838e+01,2.322278409709550573e+01,-1.014392419053974231e-02,nan,1.018967399856801626e-01,nan,1.560006863776194130e+01,1.000000000000000000e+00			4.300000000000000000e+01,1.276428827337894489e+01,7.368007661478469572e+01,-1.011706989662695781e-02,2.325759091653768564e+02,1.819682010391089344e-01,0.000000000000000000e+00,1.349817028615704295e+01,1.000000000000000000e+00			3.400000000000000000e+01,1.073503814532800931e+02,9.299668005739215815e+00,-1.247013651093145138e-02,nan,1.247626685169912486e-01,nan,1.512371704383916970e+01,1.000000000000000000e+00			2.600000000000000000e+01,9.839283447283558814e+01,9.875663501872594452e+00,-1.103876479173472765e-02,nan,2.427875537548984664e-01,nan,5.347983243910719331e+00,1.000000000000000000e+00
						-0.092612	11.6117	16.0252	45.0096	20.7754	18.5569	34.0663	13.335		-0.092637	18.6312	16.3924	18.7198	12.3812	30.5842	128.543	15.225			7.000000000000000000e+01,7.183747921874488895e+01,4.429742541435403069e+01,-1.067167258435557792e-02,nan,2.605342482232902990e-01,nan,1.556661679356447259e+01,1.000000000000000000e+00			3.600000000000000000e+01,1.136274140175850818e+02,1.953339096572118549e+01,-1.930309263827371946e-02,nan,9.869637428987099170e-02,nan,1.229740799183301014e+01,1.000000000000000000e+00			8.800000000000000000e+01,4.833736854376808623e+01,3.937241597720682051e+01,-1.045583502506623914e-02,2.415909942751961239e+02,1.273843668061103163e-01,0.000000000000000000e+00,2.113593167576628318e+01,1.000000000000000000e+00			4.500000000000000000e+01,9.845149319912688668e+01,3.834283660187212917e+01,-1.214019270184080006e-02,nan,9.104018240032019094e-02,nan,1.085177200059325209e+01,1.000000000000000000e+00			3.700000000000000000e+01,1.039535871794784043e+02,7.052147243410142607e+01,-1.098583423031291965e-02,2.400044474657167370e+02,1.484747982631228203e-01,0.000000000000000000e+00,1.047541970261152855e+01,1.000000000000000000e+00			1.910000000000000000e+02,8.624912224853916598e+01,2.945394279285817873e+01,-1.113543953396846885e-02,nan,1.147660657593001510e-01,nan,1.611147506285229625e+01,1.000000000000000000e+00			4.300000000000000000e+01,2.551068968774728418e+01,6.923824680513622809e+01,-1.124700916799071908e-02,2.626454111451158155e+02,1.094070524766195263e-01,0.000000000000000000e+00,9.572188039669258686e+00,1.000000000000000000e+00			3.400000000000000000e+01,1.034886913966612454e+01,4.350719149000162389e+01,-1.161108564938129195e-02,nan,7.808328461602753734e-02,nan,9.330493814546354514e+00,1.000000000000000000e+00			2.600000000000000000e+01,4.539206280999695764e+01,4.456839553757846062e+01,1.030368556785483079e-02,nan,2.236098964461606942e-01,nan,8.208974917548941264e+00,1.000000000000000000e+00
						-0.092529	11.7274	16.2984	46.2632	21.0935	18.9986	34.2469	13.7542		-0.092554	18.7185	16.7118	18.7907	12.6122	31.3042	128.001	15.6592			7.100000000000000000e+01,5.478120821476336033e+01,1.773068343256690227e+01,-7.203807111985168106e-03,nan,1.592778857573784457e-01,nan,1.320768724956937668e+01,1.000000000000000000e+00			3.600000000000000000e+01,1.712772001905883457e+01,4.118553335183799646e+01,-1.239548799312418896e-02,nan,1.710724982305672492e-01,nan,1.059376301673248832e+01,1.000000000000000000e+00			8.900000000000000000e+01,1.019323559244729154e+02,3.236024877806887190e+01,-1.275633270072330447e-02,3.028109387143920799e+02,3.572160507189767742e-01,0.000000000000000000e+00,6.206082196850458033e+00,1.000000000000000000e+00			4.500000000000000000e+01,1.538037635622019472e+01,6.987744279411775494e+01,-1.116305271291807323e-02,nan,1.513108935492166740e-01,nan,7.516119063939072475e+00,1.000000000000000000e+00			3.700000000000000000e+01,1.159666883566664097e+02,7.181723988497668643e+01,-9.840145433381602968e-03,2.106858360739824718e+02,1.520775650583129357e-01,0.000000000000000000e+00,1.208278168221637650e+01,1.000000000000000000e+00			1.930000000000000000e+02,1.071672320610840217e+02,4.971413231465877658e+01,-1.124807563803252933e-02,nan,1.109425658736085119e-01,nan,8.653796381014641881e+00,1.000000000000000000e+00			4.400000000000000000e+01,2.707315806478684195e+01,3.862604507908959306e+01,-1.296389492799557980e-02,3.083345035307116859e+02,1.351118665160309096e-01,0.000000000000000000e+00,8.176824036592202916e+00,1.000000000000000000e+00			3.400000000000000000e+01,2.367493616970233106e+01,5.845108003939444075e+01,-1.067753472101918948e-02,nan,1.637918068857031617e-01,nan,1.061306440731526202e+01,1.000000000000000000e+00			2.600000000000000000e+01,1.051236551550034903e+02,5.439825675344525990e+01,-1.041317156562897653e-02,nan,2.848856805078270327e-01,nan,4.926328233262846190e+00,1.000000000000000000e+00
						-0.092445	11.8234	16.5643	47.3973	21.3753	19.4389	34.4611	14.1414		-0.092471	18.8111	17.0307	18.8163	12.8242	32.0536	127.635	16.0742			7.100000000000000000e+01,1.039641399602683549e+02,3.267294298278225995e+01,-1.147453185865048714e-02,nan,1.213006866944429385e-01,nan,1.420275590813946742e+01,1.000000000000000000e+00			3.600000000000000000e+01,7.506201998171366085e+01,4.770662513149225248e+01,-1.018804798491265880e-02,nan,2.308337700294381678e-01,nan,6.944418073788227730e+00,1.000000000000000000e+00			8.900000000000000000e+01,9.933101980016539301e+01,1.675048896273046140e+01,-9.248694040295789287e-03,2.094670304912224594e+02,2.920844707461417444e-01,0.000000000000000000e+00,4.154307462983814148e+00,1.000000000000000000e+00			4.500000000000000000e+01,7.575524712523694859e+01,7.248321544998118782e+01,-1.009950614692070592e-02,nan,1.251948922575557566e-01,nan,9.674103282526230529e+00,1.000000000000000000e+00			3.700000000000000000e+01,7.179327667311319772e+01,4.286592289475426298e+01,-1.275548019182314724e-02,2.852903596483604360e+02,2.340374311876668445e-01,0.000000000000000000e+00,4.448267811528385351e+00,1.000000000000000000e+00			1.940000000000000000e+02,2.928014316345517187e+01,7.217442232201509000e+01,-1.038173007149589475e-02,nan,1.087438727372123104e-01,nan,2.845206603284883684e+01,1.000000000000000000e+00			4.400000000000000000e+01,4.073682668750291214e+01,2.233239649253440717e+01,-1.275322065545717032e-02,3.027281221828645812e+02,1.791913427493047051e-01,0.000000000000000000e+00,5.686098917434581068e+00,1.000000000000000000e+00			3.500000000000000000e+01,3.907537006768605892e+01,1.923349061587116537e+01,-1.171747026808962928e-02,nan,1.276062625213825186e-01,nan,9.158124015673831053e+00,1.000000000000000000e+00			2.600000000000000000e+01,1.077771305588340454e+02,7.032964101669890056e+01,-1.020043133028018974e-02,nan,1.601794690993484371e-01,nan,9.947478471750271112e+00,1.000000000000000000e+00
						-0.092362	11.9259	16.8162	48.5032	21.6464	19.8678	34.6716	14.5171		-0.092387	18.8997	17.3304	18.773	13.0253	32.7436	127.188	16.4847			7.100000000000000000e+01,4.352402255656826924e+01,7.190901594186718171e+01,-9.366518809381729066e-03,nan,1.475553824806249414e-01,nan,1.372079256271394598e+01,1.000000000000000000e+00			3.600000000000000000e+01,6.026302178007858856e+01,5.991896368902789050e+01,-1.246525454716957901e-02,nan,3.350892559812457261e-01,nan,6.470543168287038682e+00,1.000000000000000000e+00			9.000000000000000000e+01,1.859262695709907121e+01,2.150740389739042513e+01,-1.038662997959074324e-02,2.397493366705163851e+02,8.150003545881623346e-02,0.000000000000000000e+00,3.469738187053459200e+01,1.000000000000000000e+00			4.600000000000000000e+01,7.203230494590893329e+01,2.398624897056158289e+01,-1.167932414664888015e-02,nan,1.014288496553998886e-01,nan,1.001131664671707533e+01,1.000000000000000000e+00			3.800000000000000000e+01,6.032154768313719728e+01,2.714309880674902686e+01,-1.202752178882512610e-02,2.666616276715687377e+02,1.476512400249253565e-01,0.000000000000000000e+00,5.613942878082135657e+00,1.000000000000000000e+00			1.940000000000000000e+02,1.157938201725616807e+02,4.902844334801687864e+01,-1.114755143578715496e-02,nan,1.086707047099980672e-01,nan,8.653796381014641881e+00,1.000000000000000000e+00			4.500000000000000000e+01,4.766245154660840200e+01,5.139675301155466514e+01,-1.346505129368970148e-02,3.216710807365028018e+02,1.092231285761675608e-01,0.000000000000000000e+00,1.030956065030990665e+01,1.000000000000000000e+00			3.600000000000000000e+01,3.581698762708838046e+01,5.123381598368850831e+01,-1.354463385742249448e-02,nan,2.325119002248219324e-01,nan,7.372795157335033878e+00,1.000000000000000000e+00			2.600000000000000000e+01,5.127636051260281391e+01,1.762589143878865983e+01,1.063196908815702835e-02,nan,2.372935680133926306e-01,nan,1.004145088533522134e+01,1.000000000000000000e+00
						-0.092279	12.0313	17.0333	49.6935	21.8817	20.282	34.8762	14.9182		-0.092304	18.9525	17.6168	18.7146	13.2294	33.4547	126.72	16.8954			7.200000000000000000e+01,9.256841254338816327e+01,5.680425226531302485e+01,-1.106238194325208021e-02,nan,1.272469181067492627e-01,nan,1.652005707632190479e+01,1.000000000000000000e+00			3.700000000000000000e+01,5.690099075254541106e+01,3.580688232977471586e+01,-1.227304894209547623e-02,nan,2.172881495086622650e-01,nan,5.654184043507912705e+00,1.000000000000000000e+00			9.000000000000000000e+01,1.015142464157435285e+02,2.527345416316519788e+01,-2.241677459699311162e-02,5.598908403399391318e+02,5.356496423473977586e-02,0.000000000000000000e+00,7.099117795551616261e+00,1.000000000000000000e+00			4.700000000000000000e+01,8.980541009382025663e+01,4.490074804447265677e+01,-1.086689478127451057e-02,nan,1.465344044785030775e-01,nan,1.085177200059325209e+01,1.000000000000000000e+00			3.900000000000000000e+01,1.095167882219426758e+02,3.929049489011556773e+01,-1.128278060962732698e-02,2.476034180785223100e+02,1.406779755102243179e-01,0.000000000000000000e+00,1.357275033477403703e+01,1.000000000000000000e+00			1.970000000000000000e+02,5.516564500185705811e+01,2.344821210641734055e+01,-1.206329127504534790e-02,nan,9.792047535563541683e-02,nan,5.983154802530015637e+00,1.000000000000000000e+00			4.500000000000000000e+01,8.921476847780434127e+01,6.650257727057676505e+01,-2.387549112086008798e-02,5.987096339812615042e+02,7.802116258391011971e-02,0.000000000000000000e+00,1.448709597004715022e+01,1.000000000000000000e+00			3.600000000000000000e+01,1.754523448777141681e+01,6.865203805990142882e+01,-1.240156801564258615e-02,nan,9.212359344945997286e-02,nan,1.070047298385231294e+01,1.000000000000000000e+00			2.700000000000000000e+01,8.528775241495156934e+01,4.346839215944785906e+01,-1.184771035593324730e-02,nan,1.109712129442398387e-01,nan,7.265275522362662386e+00,1.000000000000000000e+00
						-0.092195	12.0945	17.2363	50.8238	22.1392	20.6757	35.079	15.3118		-0.092221	18.9994	17.8853	18.6538	13.4276	34.1191	126.349	17.2926			7.200000000000000000e+01,9.089637372505376334e+01,8.620486466136727088e+00,-1.282355494036868139e-02,nan,1.505587661880765094e-01,nan,7.096161166911838514e+00,1.000000000000000000e+00			3.700000000000000000e+01,1.147820105459198459e+02,3.699464151626150965e+01,-1.304942275159467341e-02,nan,1.282458251451287223e-01,nan,1.307701588037516061e+01,1.000000000000000000e+00			9.200000000000000000e+01,1.179664470427170215e+02,9.581474647479829798e+00,-1.104406149028109609e-02,2.572446469170457704e+02,1.367262665838595570e-01,0.000000000000000000e+00,1.996682034688307184e+01,1.000000000000000000e+00			4.700000000000000000e+01,1.519244170921220238e+01,6.236367367657346250e+01,-1.228997812680537698e-02,nan,7.606313204601378164e-02,nan,7.516119063939072475e+00,1.000000000000000000e+00			3.900000000000000000e+01,1.061523865413303582e+02,8.257843328391160753e+00,-1.133527488744383825e-02,2.489467665826836082e+02,1.128572055930632256e-01,0.000000000000000000e+00,1.223499391823981242e+01,1.000000000000000000e+00			1.970000000000000000e+02,2.767525719011385732e+01,4.376765547764924236e+01,-1.174421765103830957e-02,nan,7.768017409554017760e-02,nan,2.757051900909009845e+01,1.000000000000000000e+00			4.500000000000000000e+01,1.123186854428205521e+02,2.959137284481292340e+01,-1.190604751069174704e-02,2.801834817766946912e+02,1.503317773624298637e-01,0.000000000000000000e+00,1.101832452897723158e+01,1.000000000000000000e+00			3.600000000000000000e+01,8.176681827942894643e+01,1.927550978867290254e+01,-1.073953200450772014e-02,nan,1.784274008028335912e-01,nan,4.342972683620978991e+00,1.000000000000000000e+00			2.700000000000000000e+01,2.393063994848684573e+01,9.347946250666550938e+00,-1.892151250113009719e-02,nan,1.811791869720842385e-01,nan,1.257244035673244476e+01,1.000000000000000000e+00
						-0.092112	12.0823	17.4239	51.8966	22.2395	21.0862	35.258	15.6773		-0.092137	19.0394	18.15	18.592	13.569	34.6699	126.162	17.7097			7.300000000000000000e+01,5.895640900797459949e+01,3.026107452058988301e+01,-1.185242790794878084e-02,nan,9.026059551056109242e-02,nan,8.936366621283429623e+00,1.000000000000000000e+00			3.700000000000000000e+01,7.752994761973106996e+00,6.913114777456499382e+01,-1.004056542863419887e-02,nan,1.357248909523960378e-01,nan,1.639603935864997908e+01,1.000000000000000000e+00			9.400000000000000000e+01,6.122541042756331819e+01,4.472623662996151950e+01,-1.175634791975160853e-02,2.761997348088530657e+02,2.545093982410276956e-01,0.000000000000000000e+00,5.807232701475674830e+00,1.000000000000000000e+00			4.800000000000000000e+01,7.725794507984598170e+01,3.361878370606320487e+01,-4.053965870546818312e-03,nan,2.940476577315916940e-01,nan,1.095869701379041317e+01,1.000000000000000000e+00			3.900000000000000000e+01,7.142412416663226793e+01,1.574911047487973548e+01,-1.278805026930075230e-02,2.861238402995829233e+02,8.219802177124635456e-02,0.000000000000000000e+00,8.622803509637391173e+00,1.000000000000000000e+00			2.010000000000000000e+02,3.932351438536070276e+01,6.875668552573191050e+01,-1.111284011921589293e-02,nan,1.230358853580684197e-01,nan,2.757051900909009845e+01,1.000000000000000000e+00			4.600000000000000000e+01,9.039549743356514000e+01,9.737436483106472807e+00,-1.241567635710823583e-02,2.937455253259531673e+02,1.484419521797035735e-01,0.000000000000000000e+00,1.329099582414400871e+01,1.000000000000000000e+00			3.700000000000000000e+01,5.902485845927855479e+01,3.494069608521532189e+01,-1.177318740783500454e-02,nan,7.608119449532446676e-02,nan,6.407383628198689784e+00,1.000000000000000000e+00			2.800000000000000000e+01,4.184013484125012639e+01,2.105931261334677629e+01,-1.111285551442912391e-02,nan,1.908625967587792571e-01,nan,9.335019778301925086e+00,1.000000000000000000e+00
						-0.092029	12.0448	17.6121	52.9443	22.2984	21.4654	35.2296	16.0306		-0.092054	19.0818	18.4	18.4865	13.661	35.2922	126.006	18.0878			7.300000000000000000e+01,8.399448448750605678e+01,6.971417559325759683e+00,-1.426264735741238944e-02,nan,1.789739294810709369e-01,nan,7.096161166911838514e+00,1.000000000000000000e+00			3.700000000000000000e+01,6.717633631974935327e+01,7.382345106434662796e+01,-1.052081504855061425e-02,nan,3.076894355833258432e-01,nan,8.947231334513524814e+00,1.000000000000000000e+00			9.500000000000000000e+01,6.498757753520342817e+01,5.411193636812657815e+01,-1.195157849162746012e-02,2.813951344345702523e+02,2.757592159068122939e-01,0.000000000000000000e+00,6.089385955086718205e+00,1.000000000000000000e+00			4.800000000000000000e+01,6.438430536442733398e+01,7.390184881366440095e+01,-9.543702070972069629e-03,nan,1.947947943757373235e-01,nan,8.694579795363809538e+00,1.000000000000000000e+00			3.900000000000000000e+01,1.181087732234237109e+02,2.672090311116064854e+01,-1.222499882664910414e-02,2.717151400618964203e+02,1.275145952572741548e-01,0.000000000000000000e+00,1.325307617044845720e+01,1.000000000000000000e+00			2.010000000000000000e+02,5.782272725519039369e+01,2.880900078813750653e+01,-1.147552359957487375e-02,nan,1.377124691751532293e-01,nan,5.983154802530015637e+00,1.000000000000000000e+00			4.600000000000000000e+01,5.149104295921999608e+01,3.628234532411835289e+01,-1.296888530490339191e-02,3.084673054892877531e+02,1.237755716145146900e-01,0.000000000000000000e+00,8.258521536700161647e+00,1.000000000000000000e+00			3.700000000000000000e+01,7.695699776279067805e+01,6.212137290885584662e+01,-1.169784109800464482e-02,nan,1.056148977589941307e-01,nan,1.026615231898926694e+01,1.000000000000000000e+00			2.800000000000000000e+01,1.353522225182093841e+01,5.001627882097769628e+01,-1.067654645296174307e-02,nan,1.882269241208892607e-01,nan,1.062825996670262185e+01,1.000000000000000000e+00
						-0.091945	12.0045	17.7683	53.9565	22.341	21.7848	35.1682	16.3755		-0.091971	19.0915	18.5718	18.3234	13.7459	35.8589	125.781	18.4576			7.300000000000000000e+01,1.138665564478466194e+02,2.249156669601588376e+01,-1.060115484507828491e-02,nan,1.139496041448906372e-01,nan,1.221123907042826673e+01,1.000000000000000000e+00			3.800000000000000000e+01,8.010557469967042721e+01,3.547292097056638482e+01,-1.207564465142295720e-02,nan,1.607796515934208914e-01,nan,7.245162147784798279e+00,1.000000000000000000e+00			9.600000000000000000e+01,4.271212553790757482e+01,3.620414104535923627e+01,-1.177480566112668568e-02,2.766909250036583785e+02,7.043474860777798607e-02,0.000000000000000000e+00,2.038057483386210578e+01,1.000000000000000000e+00			4.900000000000000000e+01,1.150755027186567219e+02,6.463960022030457608e+00,-1.120487589398694132e-02,nan,1.815259268399033177e-01,nan,1.348273225258776087e+01,1.000000000000000000e+00			3.900000000000000000e+01,7.144902978232335045e+01,3.486914283574549245e+01,-3.516207952900873845e-02,8.586837456505612636e+02,3.997088954581728970e-02,0.000000000000000000e+00,8.004186231840110466e+00,1.000000000000000000e+00			2.040000000000000000e+02,1.013234342758553765e+02,5.224506048267461722e+01,-1.123449271409215564e-02,nan,9.565568851875638767e-02,nan,1.154792346068388476e+01,1.000000000000000000e+00			4.600000000000000000e+01,9.209768481490509373e+01,5.230522741087992245e+01,-1.267228219758422328e-02,3.005742195963032373e+02,2.325360400913700776e-01,0.000000000000000000e+00,4.849072422633172508e+00,1.000000000000000000e+00			3.800000000000000000e+01,6.119630688405945307e+01,8.361139417100284632e+00,-1.165902938652059115e-02,nan,1.239499404229830182e-01,nan,1.437478470941458397e+01,1.000000000000000000e+00			2.800000000000000000e+01,2.753393846915712473e+01,4.994818199185046126e+01,1.223715899560256538e-02,nan,2.358884554678702949e-01,nan,1.279642170907453291e+01,1.000000000000000000e+00
						-0.091862	11.9627	17.808	54.9503	22.3858	22.0916	35.1014	16.7203		-0.091888	19.0108	18.702	18.1408	13.8319	36.3096	125.544	18.8387			7.500000000000000000e+01,1.034948673489465421e+02,1.604622536518544607e+01,-1.107492495632723603e-02,nan,9.925453011837126471e-02,nan,1.221123907042826673e+01,1.000000000000000000e+00			3.900000000000000000e+01,6.992570168548876097e+01,9.804810784452413941e+00,-1.216007461102496835e-02,nan,1.126914733875225005e-01,nan,1.228796869383512202e+01,1.000000000000000000e+00			9.600000000000000000e+01,6.595247693306122017e+01,4.809948341928605942e+01,-1.224586907003295637e-02,2.892266802125147933e+02,3.016730596676568954e-01,0.000000000000000000e+00,5.807232701475674830e+00,1.000000000000000000e+00			4.900000000000000000e+01,6.439709586236337202e+01,1.751090780183712781e+01,-1.318027418599974042e-02,nan,9.425032899021079658e-02,nan,1.001131664671707533e+01,1.000000000000000000e+00			3.900000000000000000e+01,3.402732738709732274e+01,4.598961590098318908e+01,-1.127641875957870188e-02,2.474406159198491082e+02,3.310306485672710464e-01,0.000000000000000000e+00,6.036311875628014079e+00,1.000000000000000000e+00			2.070000000000000000e+02,3.246361749276641007e+01,1.402584548988781421e+01,-1.136086479043778991e-02,nan,9.402969027422203308e-02,nan,7.307862267626342145e+01,1.000000000000000000e+00			4.700000000000000000e+01,1.098478318997202479e+02,6.640679322488215064e+01,-1.219971345384591663e-02,2.879984050056205547e+02,2.144671524656840411e-01,0.000000000000000000e+00,1.463122601457800798e+01,1.000000000000000000e+00			3.800000000000000000e+01,6.392201169692504514e+00,5.195721476799752736e+01,-1.061465053403240488e-02,nan,1.256422480173249312e-01,nan,9.330493814546354514e+00,1.000000000000000000e+00			2.800000000000000000e+01,1.191876889126158545e+02,6.354529743864805624e+01,-1.262822226389723711e-02,nan,2.892163485162752012e-01,nan,8.333458179903171725e+00,1.000000000000000000e+00
						-0.091779	11.8823	17.8292	55.9152	22.4074	22.4113	35.0312	17.0351		-0.091804	18.9034	18.828	17.9771	13.9094	36.8368	125.395	19.1608			7.500000000000000000e+01,4.597108052082070628e+01,5.449338441339863692e+01,-1.112757224029214780e-02,nan,9.533533583888420537e-02,nan,1.376037435079862448e+01,1.000000000000000000e+00			3.900000000000000000e+01,6.383803515371357662e+01,2.047882084715032747e+01,-1.289303901322774205e-02,nan,1.218896969468649116e-01,nan,7.892028935735753592e+00,1.000000000000000000e+00			9.700000000000000000e+01,8.526254545754183312e+01,2.874767762346191091e+01,-1.054574642646016573e-02,2.439836813254946151e+02,1.319797151609891639e-01,0.000000000000000000e+00,1.463495002829502667e+01,1.000000000000000000e+00			5.000000000000000000e+01,8.158107361352880105e+01,6.476000238485720217e+01,-1.341040485324117466e-02,nan,1.093202744159738060e-01,nan,6.682320790679685096e+00,1.000000000000000000e+00			3.900000000000000000e+01,8.382168226129439859e+01,7.028763297712588098e+01,-9.387047536466514366e-03,1.990908888268357657e+02,1.832768898836445448e-01,0.000000000000000000e+00,1.156485841944061832e+01,1.000000000000000000e+00			2.090000000000000000e+02,1.004894802192633421e+02,4.072728913204836232e+01,-1.127381178544602756e-02,nan,8.082446444384772111e-02,nan,1.154792346068388476e+01,1.000000000000000000e+00			4.700000000000000000e+01,4.372477611171653678e+01,3.909095302643441272e+01,-1.120132736136293661e-02,2.614297447729095438e+02,1.837728524186725831e-01,0.000000000000000000e+00,8.258521536700161647e+00,1.000000000000000000e+00			3.900000000000000000e+01,7.764023376126095854e+01,4.310516850921366938e+01,-1.878064339784281736e-02,nan,8.469851280798901261e-02,nan,1.165441086496435119e+01,1.000000000000000000e+00			2.800000000000000000e+01,6.007291738236307310e+01,6.918617822334599055e+01,1.417508526429263338e-02,nan,2.508287238667278318e-01,nan,7.194078946810327224e+00,1.000000000000000000e+00
						-0.091696	11.7613	17.8388	56.8724	22.2988	22.6911	34.8825	17.3342		-0.091721	18.7932	18.9515	17.7965	13.9084	37.2354	125.334	19.4701			7.600000000000000000e+01,7.271037133163309818e+01,6.776566909419636886e+01,-1.099407346565781964e-02,nan,9.645977338819455849e-02,nan,2.268247031661872271e+01,1.000000000000000000e+00			3.900000000000000000e+01,4.481648234668126918e+01,3.331150652597610673e+01,-1.312777998266994109e-02,nan,3.050415215188326812e-01,nan,1.233945881364270569e+01,1.000000000000000000e+00			9.700000000000000000e+01,9.989634427678088002e+01,2.856411714642376154e+01,-1.163195782041922047e-02,2.728895141333464380e+02,9.149646429707458672e-02,0.000000000000000000e+00,1.463495002829502667e+01,1.000000000000000000e+00			5.000000000000000000e+01,4.652891175365594023e+01,7.065045447066113127e+01,-1.052751594209387631e-02,nan,1.259346498816953375e-01,nan,1.814901226428836623e+01,1.000000000000000000e+00			3.900000000000000000e+01,1.241905786366961628e+01,1.408754815998699783e+01,-1.058255634627804781e-02,2.296844132674526122e+02,1.301976527504853376e-01,0.000000000000000000e+00,7.386568423503834246e+00,1.000000000000000000e+00			2.120000000000000000e+02,1.119491650553445794e+02,6.493103851294479512e+01,-8.037431630155449785e-03,nan,1.723823108968077777e-01,nan,2.677957917211460881e+01,1.000000000000000000e+00			4.800000000000000000e+01,1.193417174030823134e+02,8.048665349937140334e+00,-1.267944497428235076e-02,3.007648326084918153e+02,2.158955033621464681e-01,0.000000000000000000e+00,6.727489824302107735e+00,1.000000000000000000e+00			3.900000000000000000e+01,2.803135315476815137e+01,7.078310290636102309e+01,-1.974786471069486446e-02,nan,6.093693164036517729e-02,nan,1.070047298385231294e+01,1.000000000000000000e+00			2.900000000000000000e+01,1.176254049936735555e+02,7.173100413952668930e+01,-1.974815094509243737e-02,nan,9.524001180413388390e-02,nan,8.333458179903171725e+00,1.000000000000000000e+00
						-0.091612	11.6395	17.8471	57.7486	22.1838	22.9004	34.5942	17.6491		-0.091638	18.6826	19.0267	17.6682	13.8715	37.6631	125.228	19.7627			7.600000000000000000e+01,8.530208499024773516e+01,4.196805431248812823e+01,-1.169028984232431054e-02,nan,1.002602690061227264e-01,nan,1.411166752627519649e+01,1.000000000000000000e+00			3.900000000000000000e+01,2.566896132259545027e+01,4.839560689659138148e+01,-1.270382206818491608e-02,nan,1.746538689055543436e-01,nan,5.900180506493526877e+00,1.000000000000000000e+00			9.800000000000000000e+01,2.060927212017174526e+01,2.571510680205592081e+01,-1.080408737905808915e-02,2.508585497210458470e+02,1.150068961066552653e-01,0.000000000000000000e+00,1.727626236030547346e+01,1.000000000000000000e+00			5.000000000000000000e+01,1.024433117318086239e+01,5.248525481808322013e+01,-1.238677006505765378e-02,nan,1.942150831018324419e-01,nan,1.104839160333122905e+01,1.000000000000000000e+00			3.900000000000000000e+01,3.949187545062273585e+01,5.267017630147741158e+01,1.439747727005222418e-02,-3.273096884328484180e+02,3.077851381840920331e-01,0.000000000000000000e+00,5.230872447894816979e+00,1.000000000000000000e+00			2.150000000000000000e+02,9.376709017204507290e+01,3.032704502196131457e+01,-1.014144418629690965e-02,nan,8.485043505694789268e-02,nan,3.908995027607399919e+01,1.000000000000000000e+00			4.800000000000000000e+01,7.790146710028594157e+01,3.891351734491542658e+01,-1.275713346883681869e-02,3.028322484422552066e+02,1.340642713683150022e-01,0.000000000000000000e+00,4.077098688969039486e+00,1.000000000000000000e+00			3.900000000000000000e+01,2.201084212938054918e+01,8.686251473484421837e+00,-9.723114424307973888e-03,nan,1.984460760201949281e-01,nan,7.678182609940222392e+00,1.000000000000000000e+00			2.900000000000000000e+01,9.307675355534837536e+01,9.292389590336913585e+00,-1.369149848630968162e-02,nan,1.831966472598099971e-01,nan,5.347983243910719331e+00,1.000000000000000000e+00
						-0.091529	11.5173	17.8256	58.4891	22.063	23.068	34.2815	17.9185		-0.091554	18.5326	19.0296	17.5651	13.8359	37.8784	125.077	20.0537			7.800000000000000000e+01,1.379000026170568560e+01,5.761622485623066581e+01,-1.104918045167485249e-02,nan,1.140970509418056666e-01,nan,1.397093277100460540e+01,1.000000000000000000e+00			3.900000000000000000e+01,6.574969471685130884e+01,6.334888336411532350e+01,-1.324817529908739813e-02,nan,2.369204108296947275e-01,nan,6.470543168287038682e+00,1.000000000000000000e+00			9.800000000000000000e+01,3.502265925029194449e+01,5.836427991799297388e+01,-1.066130833314962549e-02,2.470589695910198600e+02,7.530376448095565944e-02,0.000000000000000000e+00,2.345633489364419333e+01,1.000000000000000000e+00			5.100000000000000000e+01,1.091375454854000111e+02,5.613868307260818824e+01,-1.203529367142178175e-02,nan,7.541576246682080154e-02,nan,2.236118607084530652e+01,1.000000000000000000e+00			3.900000000000000000e+01,7.332560458052512331e+01,6.543188343859286249e+01,-1.096383513377893401e-02,2.394414822311986768e+02,1.512263344877615712e-01,0.000000000000000000e+00,8.332220048138577084e+00,1.000000000000000000e+00			2.220000000000000000e+02,9.245673272031531553e+01,6.810715310962969227e+01,-2.115743218484882060e-02,nan,5.248969400637071292e-02,nan,3.343123184858469443e+01,1.000000000000000000e+00			4.800000000000000000e+01,2.186881425670808099e+01,4.569010605654489154e+01,-1.273005343605381097e-02,3.021116052006079826e+02,3.920111927924446737e-01,0.000000000000000000e+00,4.885523003171218903e+00,1.000000000000000000e+00			3.900000000000000000e+01,1.160954005724543379e+02,2.878454620726454749e+01,-1.146914569946474484e-02,nan,1.013633431452909406e-01,nan,9.409609381768790470e+00,1.000000000000000000e+00			2.900000000000000000e+01,2.525974209691165484e+01,3.107285511181355631e+01,-1.251955702397474120e-02,nan,2.644373367093192373e-01,nan,6.243317746427780257e+00,1.000000000000000000e+00
						-0.091446	11.3963	17.7173	59.1296	21.9421	23.2264	33.9525	18.1671		-0.091471	18.3473	19.0088	17.4559	13.8018	38.1246	124.923	20.2722			7.800000000000000000e+01,1.303828260442556974e+01,4.310491875042210097e+01,-1.133872669825703415e-02,nan,9.555352139819106583e-02,nan,1.453076337749478419e+01,1.000000000000000000e+00			3.900000000000000000e+01,4.448729903368730021e+01,6.973747535378767282e+01,-1.087724669744116399e-02,nan,1.407855037242199403e-01,nan,1.039709508789807302e+01,1.000000000000000000e+00			9.900000000000000000e+01,9.521984096394949404e+01,5.107933050863554314e+01,-1.046758665208197964e-02,2.419037239773760177e+02,1.631237299778177663e-01,0.000000000000000000e+00,1.949470659704836351e+01,1.000000000000000000e+00			5.200000000000000000e+01,3.232353880092587417e+01,5.756297468893823321e+01,-1.162055020460222611e-02,nan,1.293621597547939261e-01,nan,1.779104264329672347e+01,1.000000000000000000e+00			4.000000000000000000e+01,9.555610092917601150e+01,6.425915316550420187e+01,-1.421231952309053199e-02,3.225714313739689487e+02,9.958850300808574918e-02,0.000000000000000000e+00,1.047541970261152855e+01,1.000000000000000000e+00			2.220000000000000000e+02,9.335332295211050280e+01,3.468794622391690297e+01,-1.134898882103880548e-02,nan,7.084547854445155668e-02,nan,3.343123184858469443e+01,1.000000000000000000e+00			4.800000000000000000e+01,2.922344228389413701e+01,4.700330470424490414e+01,-1.432869482366467759e-02,3.446540245924394412e+02,1.871593026395610426e-01,0.000000000000000000e+00,5.729988802085481225e+00,1.000000000000000000e+00			4.000000000000000000e+01,1.167926731627678976e+02,3.816828531554482140e+01,-1.016595195275848268e-02,nan,2.128984886180768088e-01,nan,9.409609381768790470e+00,1.000000000000000000e+00			2.900000000000000000e+01,7.331998329897395195e+01,3.768039038082657299e+01,9.406025783964133344e-03,nan,2.417785423460238059e-01,nan,1.063450861298721684e+01,1.000000000000000000e+00
						-0.091362	11.2908	17.5923	59.7322	21.823	23.3829	33.6229	18.3931		-0.091388	18.1393	18.9884	17.3419	13.7697	38.3336	124.755	20.4517			7.900000000000000000e+01,9.504952831674211211e+01,2.586819400641890709e+01,-1.057349774451118996e-02,nan,1.710423072337041717e-01,nan,1.295356396356806172e+01,1.000000000000000000e+00			4.000000000000000000e+01,5.236719136476280312e+01,1.771278402650861139e+01,-1.275255758227001462e-02,nan,1.934770425853896691e-01,nan,1.163918882857352877e+01,1.000000000000000000e+00			9.900000000000000000e+01,1.058586710424573170e+02,1.416674534023099596e+01,-1.131403624579411030e-02,2.644291095258903965e+02,9.941555053880757331e-02,0.000000000000000000e+00,1.480866555291013142e+01,1.000000000000000000e+00			5.200000000000000000e+01,1.981882277760515976e+01,7.149081196838156416e+01,-1.033631031433867448e-02,nan,1.323149830396195270e-01,nan,1.023269540188578475e+01,1.000000000000000000e+00			4.100000000000000000e+01,8.393572186161237880e+01,1.293001988503397470e+01,-1.012841916630634158e-02,2.180628703722166790e+02,2.800970262677447975e-01,0.000000000000000000e+00,4.713243838503007765e+00,1.000000000000000000e+00			2.220000000000000000e+02,4.696613105676898670e+01,3.772498436852370673e+01,-1.081247165193149375e-02,nan,1.359046720920760176e-01,nan,9.002682687751486057e+00,1.000000000000000000e+00			4.900000000000000000e+01,1.172819503674103636e+01,4.086303675487984322e+01,-1.366888025925462082e-02,3.270952974523137300e+02,2.318797635115024125e-01,0.000000000000000000e+00,7.139072321501201301e+00,1.000000000000000000e+00			4.000000000000000000e+01,5.690573193703995969e+01,4.999706620285650871e+01,-9.583668461387641682e-03,nan,2.596693853309148814e-01,nan,4.423985879572804869e+00,1.000000000000000000e+00			3.000000000000000000e+01,6.551763026693758718e+01,2.781092151754175390e+01,1.317222278254949475e-02,nan,2.739995368853714863e-01,nan,9.244206984898603707e+00,1.000000000000000000e+00
						-0.091279	11.199	17.4685	60.2699	21.7083	23.4889	33.3801	18.5912		-0.091304	17.942	18.9687	17.2419	13.7449	38.4969	124.558	20.6158			7.900000000000000000e+01,9.226660229417721837e+01,5.424138552676718916e+01,-1.244433189414630332e-02,nan,7.529078223847884832e-02,nan,1.411166752627519649e+01,1.000000000000000000e+00			4.000000000000000000e+01,3.796568182537286873e+01,5.157474237965677588e+01,-1.483164689763761916e-02,nan,1.236136876294476883e-01,nan,6.844005355156011383e+00,1.000000000000000000e+00			1.000000000000000000e+02,1.145138043270501953e+02,5.386977188023409724e+01,-1.140615488081047312e-02,2.668805346141185737e+02,1.022870659419168327e-01,0.000000000000000000e+00,1.949470659704836351e+01,1.000000000000000000e+00			5.300000000000000000e+01,1.132636160651081525e+02,2.826793097269059984e+01,-1.122755192414377420e-02,nan,1.004511673792626292e-01,nan,1.103379832619956424e+01,1.000000000000000000e+00			4.100000000000000000e+01,2.689199509676329924e+01,4.606280388076449128e+01,-1.374396585989346234e-02,3.105860832742499724e+02,1.378526383865833482e-01,0.000000000000000000e+00,7.135707629511445660e+00,1.000000000000000000e+00			2.220000000000000000e+02,4.415279895210801442e+01,4.627679458889367226e+01,-1.127556431259642625e-02,nan,1.573848861422330048e-01,nan,9.002682687751486057e+00,1.000000000000000000e+00			4.900000000000000000e+01,8.948991003499106967e+01,4.821707207415580143e+01,-1.183036369433181252e-02,2.781694136550313488e+02,2.131467705689084058e-01,0.000000000000000000e+00,4.849072422633172508e+00,1.000000000000000000e+00			4.000000000000000000e+01,6.299670240714333858e+01,6.828072453588492863e+01,-1.238558579354160673e-02,nan,2.122859691544642935e-01,nan,6.693619602265722612e+00,1.000000000000000000e+00			3.000000000000000000e+01,1.374784125303020055e+01,2.998693508257200335e+01,1.151602542188324627e-02,nan,2.771064202506183793e-01,nan,6.897922535772332608e+00,1.000000000000000000e+00
						-0.091196	11.1077	17.3406	60.74	21.5689	23.5299	33.184	18.7836		-0.091221	17.7589	18.9584	17.1463	13.7223	38.6144	124.308	20.7706			8.000000000000000000e+01,6.765351825610669323e+01,1.318697504310005719e+01,-1.232129286526726861e-02,nan,7.687409224217522929e-02,nan,1.467228563927844220e+01,1.000000000000000000e+00			4.000000000000000000e+01,2.727155146544457409e+01,6.032974694268037297e+01,-1.061018790831094218e-02,nan,1.567775236137345374e-01,nan,1.033460747192492946e+01,1.000000000000000000e+00			1.000000000000000000e+02,1.758205384381065173e+01,8.706132975002953245e+00,-1.185230777545335026e-02,2.787533809596912420e+02,8.419298498687088905e-02,0.000000000000000000e+00,1.727626236030547346e+01,1.000000000000000000e+00			5.300000000000000000e+01,8.228817012944509202e+01,5.811519797338435467e+01,-1.170539823087484756e-02,nan,1.730726803812699943e-01,nan,6.682320790679685096e+00,1.000000000000000000e+00			4.100000000000000000e+01,7.614590019983461389e+01,5.759148653854334299e+01,-1.215786833835327124e-02,2.699972453734307578e+02,1.843135836041303044e-01,0.000000000000000000e+00,8.332220048138577084e+00,1.000000000000000000e+00			2.250000000000000000e+02,5.379892663449108170e+01,1.831675937859158410e+01,-1.151454471070240820e-02,nan,1.101235332134237188e-01,nan,2.057586675371816298e+01,1.000000000000000000e+00			5.000000000000000000e+01,1.148899374669541231e+02,1.309255023525866157e+01,-1.420700750320162339e-02,3.414157292111693778e+02,1.672883639582387616e-01,0.000000000000000000e+00,6.727489824302107735e+00,1.000000000000000000e+00			4.000000000000000000e+01,9.153305044435686000e+01,3.960230788882450526e+01,-1.184446160033961193e-02,nan,1.029718446737661885e-01,nan,9.373541734455489660e+00,1.000000000000000000e+00			3.000000000000000000e+01,2.552416414116096632e+01,3.731057083677049491e+01,-1.442842185888195024e-02,nan,2.151998018947340885e-01,nan,6.243317746427780257e+00,1.000000000000000000e+00
						-0.091112	11.0164	17.2169	61.0611	21.4223	23.528	32.961	18.9236		-0.091138	17.5989	18.9536	17.0514	13.6984	38.6037	124.037	20.9245			8.000000000000000000e+01,4.637138465386384212e+01,4.073883393455036384e+01,-1.170796772474040973e-02,nan,8.319421244177827024e-02,nan,1.376037435079862448e+01,1.000000000000000000e+00			4.000000000000000000e+01,1.007120598809968470e+02,6.157502082201267513e+01,-1.187436838541301547e-02,nan,1.813944998745337100e-01,nan,5.546129000020148858e+00,1.000000000000000000e+00			1.010000000000000000e+02,7.958043203498343487e+00,6.460898276166066978e+01,-1.048024514938544587e-02,2.422405869569835204e+02,1.167015866689530279e-01,0.000000000000000000e+00,1.966179465458326447e+01,1.000000000000000000e+00			5.400000000000000000e+01,8.537604355161910519e+01,4.986256947052459054e+01,-1.216036554087466907e-02,nan,8.577196496851791085e-02,nan,8.811403944751486250e+00,1.000000000000000000e+00			4.200000000000000000e+01,5.791080182811496968e+01,1.176277390941359258e+01,-1.324135558738397458e-02,2.977240955331908481e+02,8.332366535910085137e-02,0.000000000000000000e+00,1.408902976921558725e+01,1.000000000000000000e+00			2.280000000000000000e+02,2.773485918999940480e+01,2.242818641162658722e+01,-1.305520981084011545e-02,nan,8.475306107485802709e-02,nan,1.736926919433463823e+01,1.000000000000000000e+00			5.000000000000000000e+01,1.879229840908762128e+01,4.189492684419466428e+01,-1.272724624692953346e-02,3.020369013815009112e+02,3.148833992602583232e-01,0.000000000000000000e+00,4.885523003171218903e+00,1.000000000000000000e+00			4.000000000000000000e+01,8.797979620851428706e+01,4.848278331586799794e+01,-1.054666241701232576e-02,nan,1.741206942080714137e-01,nan,4.543386799435770840e+00,1.000000000000000000e+00			3.000000000000000000e+01,9.151157177397186615e+01,6.087331806184405991e+01,1.269401613326119442e-02,nan,2.620122123859697227e-01,nan,5.387667218625363574e+00,1.000000000000000000e+00
						-0.091029	10.9303	17.1039	61.2601	21.2585	23.5129	32.7246	19.029		-0.091055	17.4352	18.9503	16.9501	13.6737	38.5912	123.736	21.0007			8.000000000000000000e+01,1.806795716169577659e+01,7.091607625591771580e+01,-1.161414576413362203e-02,nan,1.006004997578698879e-01,nan,1.397093277100460540e+01,1.000000000000000000e+00			4.000000000000000000e+01,8.832243829645678090e+01,2.177373714493098689e+01,-2.874844832783468584e-03,nan,4.684005786539640059e-01,nan,1.597449482320937975e+01,1.000000000000000000e+00			1.010000000000000000e+02,1.221468138370192413e+01,4.541348327761930648e+01,-1.117696042209900820e-02,2.607813013149239509e+02,1.352798954176195334e-01,0.000000000000000000e+00,1.966179465458326447e+01,1.000000000000000000e+00			5.600000000000000000e+01,1.213684351096996750e+02,6.718793019280168366e+00,-9.970044852642677771e-03,nan,2.897565855845810612e-01,nan,2.302288944248065761e+01,1.000000000000000000e+00			4.200000000000000000e+01,3.532685371819771092e+01,2.595515152964712513e+01,-1.128878307509625922e-02,2.477570234493239525e+02,1.362448045317222745e-01,0.000000000000000000e+00,6.164880120467558733e+00,1.000000000000000000e+00			2.290000000000000000e+02,2.195364394044502987e+01,4.219503574653037958e+01,-2.374457022640426296e-02,nan,8.902160620230237242e-02,nan,8.853725451845745553e+00,1.000000000000000000e+00			5.000000000000000000e+01,2.799614488735911877e+01,5.501776512580527623e+01,-1.063631334031452970e-02,2.463938126170248211e+02,1.659491738528380278e-01,0.000000000000000000e+00,8.107887193856319286e+00,1.000000000000000000e+00			4.000000000000000000e+01,1.778381391844915882e+01,5.694219060408841671e+01,-1.107726575202062913e-02,nan,1.865935953239167278e-01,nan,7.302302801213762962e+00,1.000000000000000000e+00			3.100000000000000000e+01,6.595550577869499875e+01,1.823209423330806089e+01,1.078934975832667939e-02,nan,2.804505522423460517e-01,nan,9.588830330388407930e+00,1.000000000000000000e+00
						-0.090946	10.8532	16.979	61.414	21.0078	23.4956	32.4919	19.1185		-0.090971	17.2897	18.9475	16.8466	13.6352	38.5325	123.359	21.0742			8.100000000000000000e+01,1.141041640258003582e+02,1.797398191885023522e+01,-9.997142112764867417e-03,nan,1.171085181556915655e-01,nan,4.231346021924840883e+00,1.000000000000000000e+00			4.000000000000000000e+01,2.551966536242059647e+01,3.472000412301860450e+01,-1.121265884058098190e-02,nan,1.621426733139758047e-01,nan,8.221117848050978338e+00,1.000000000000000000e+00			1.040000000000000000e+02,4.879951479225340449e+01,5.499360410295712143e+01,-1.069660374995277420e-02,2.479982374192431109e+02,9.255085813102159609e-02,0.000000000000000000e+00,1.556988110701043304e+01,1.000000000000000000e+00			5.600000000000000000e+01,4.898264541543737494e+01,2.987062151277893562e+01,-1.080674544233585326e-02,nan,1.176104892113994937e-01,nan,1.758908314998815570e+01,1.000000000000000000e+00			4.200000000000000000e+01,1.493254484647134817e+01,5.346148932156253153e+01,-1.052674253056235139e-02,2.282561165278481212e+02,1.028418262711388032e-01,0.000000000000000000e+00,1.251789466346260582e+01,1.000000000000000000e+00			2.300000000000000000e+02,1.695108631066252869e+01,4.950002524257799763e+01,-2.213539755981017848e-02,nan,1.180784134649801587e-01,nan,8.853725451845745553e+00,1.000000000000000000e+00			5.100000000000000000e+01,1.040489884179037006e+01,1.123023993385644914e+01,-1.312986045886700877e-02,3.127511133305318936e+02,1.741462477995439073e-01,0.000000000000000000e+00,1.216524962414179001e+01,1.000000000000000000e+00			4.000000000000000000e+01,9.058699228155563787e+01,1.385720207805343307e+01,-1.160298291364208860e-02,nan,9.736048833880117659e-02,nan,9.617462155980875949e+00,1.000000000000000000e+00			3.100000000000000000e+01,7.882169953836206844e+01,4.678115363788102599e+01,-1.427263142318607736e-02,nan,1.776056867532788131e-01,nan,7.265275522362662386e+00,1.000000000000000000e+00
						-0.090863	10.7763	16.8502	61.5287	20.6798	23.4315	32.1753	19.1922		-0.090888	17.1373	18.93	16.742	13.5794	38.4544	122.912	21.1116			8.200000000000000000e+01,7.628714295222415842e+01,6.769888108373048397e+01,-1.097334525406504051e-02,nan,8.763886103174345354e-02,nan,2.089132134468324509e+01,1.000000000000000000e+00			4.100000000000000000e+01,6.311003774160005975e+01,3.640020876752590340e+01,-1.130994810025293638e-02,nan,2.000065006830609171e-01,nan,6.237331222087144411e+00,1.000000000000000000e+00			1.040000000000000000e+02,5.320703790729191951e+01,7.406594251990377131e+01,-1.900834639537891252e-02,4.691870820463292944e+02,6.496125285216902689e-02,0.000000000000000000e+00,1.957499304470215762e+01,1.000000000000000000e+00			5.700000000000000000e+01,9.345244759457603578e+00,3.620725860981567479e+01,-1.145788244065584771e-02,nan,1.515266897531051260e-01,nan,9.456966083339642282e+00,1.000000000000000000e+00			4.200000000000000000e+01,8.218746910977407083e+01,5.117608568790949164e+01,-1.258818622179575485e-02,2.810092434250448719e+02,1.761410977345378992e-01,0.000000000000000000e+00,5.959343833105271493e+00,1.000000000000000000e+00			2.310000000000000000e+02,4.253004651032772898e+01,7.232969562304349154e+01,-1.036096858620856771e-02,nan,1.256324848395913296e-01,nan,2.149615941460604063e+01,1.000000000000000000e+00			5.100000000000000000e+01,1.801353339366306017e+01,5.081778363280386657e+01,-1.228582250576840118e-02,2.902899054188520722e+02,1.973770086112148769e-01,0.000000000000000000e+00,6.415315102084251819e+00,1.000000000000000000e+00			4.100000000000000000e+01,1.998808756475673576e+01,4.998052385733816294e+01,-1.272376712546759332e-02,nan,1.498241226889828193e-01,nan,7.302302801213762962e+00,1.000000000000000000e+00			3.100000000000000000e+01,7.583734720025292120e+01,6.553446893633106640e+01,1.573299643620989022e-02,nan,1.834151255404581349e-01,nan,6.852425852321197830e+00,1.000000000000000000e+00
						-0.090779	10.6937	16.7043	61.5457	20.3494	23.3228	31.863	19.2595		-0.090805	16.9843	18.8481	16.6338	13.5151	38.2813	122.423	21.1448			8.400000000000000000e+01,1.100342536551923871e+02,4.640954803635843007e+01,-1.126706879144119024e-02,nan,1.142197280426402450e-01,nan,1.382777378575385008e+01,1.000000000000000000e+00			4.100000000000000000e+01,4.202600274405650538e+01,5.963591077984943922e+01,-9.234089358143564297e-03,nan,2.750413539082151582e-01,nan,4.893515136218611339e+00,1.000000000000000000e+00			1.040000000000000000e+02,1.140492951012791281e+02,2.650409728402332732e+01,-1.135176512621874703e-02,2.654331357363014376e+02,9.155430640192996350e-02,0.000000000000000000e+00,1.480866555291013142e+01,1.000000000000000000e+00			5.700000000000000000e+01,5.667976769747281907e+01,6.539923031955382271e+01,-1.039878114242598871e-02,nan,1.152239079534043142e-01,nan,1.823918218207986897e+01,1.000000000000000000e+00			4.200000000000000000e+01,4.387465227663982148e+01,3.137017371494612306e+01,-1.100002913939212602e-02,2.403677005796068045e+02,1.432376331522622337e-01,0.000000000000000000e+00,6.406689116648187188e+00,1.000000000000000000e+00			2.310000000000000000e+02,3.869325867062897828e+01,3.590427609551485233e+01,-1.268045087372783250e-02,nan,7.694762564758161894e-02,nan,1.669303081696714486e+01,1.000000000000000000e+00			5.100000000000000000e+01,1.012544473212965244e+02,4.059545660115981747e+01,-5.366421617881276217e-03,1.061535151101841450e+02,3.387057191595146399e-01,0.000000000000000000e+00,9.002667744622609547e+00,1.000000000000000000e+00			4.100000000000000000e+01,6.543224203410004236e+01,3.494152313806776533e+01,-1.172853195957148514e-02,nan,1.094466992197264954e-01,nan,6.407383628198689784e+00,1.000000000000000000e+00			3.100000000000000000e+01,9.155115186636130886e+01,7.295134561018349473e+01,-1.014636874700131260e-02,nan,3.365804108761391022e-01,nan,4.348304335767103623e+00,1.000000000000000000e+00
						-0.090696	10.6117	16.5097	61.4365	19.9984	23.1887	31.522	19.2807		-0.090721	16.825	18.7382	16.5039	13.442	38.073	121.91	21.1712			8.500000000000000000e+01,6.913306463526043899e+01,2.778447169124180149e+01,-1.169240062191927339e-02,nan,9.241415509757811009e-02,nan,1.467228563927844220e+01,1.000000000000000000e+00			4.200000000000000000e+01,1.943464360088989196e+01,2.919195846173467146e+01,-1.203404809733505179e-02,nan,1.924321816762436521e-01,nan,7.366760831190903858e+00,1.000000000000000000e+00			1.040000000000000000e+02,6.110063669706426737e+01,4.544878364527313153e+01,-1.240824052342957146e-02,2.935476458281888767e+02,7.914342976552068976e-02,0.000000000000000000e+00,1.380076426133654977e+01,1.000000000000000000e+00			5.800000000000000000e+01,4.414113607660874550e+01,1.296099013361420482e+01,-1.291062236777541609e-02,nan,2.135091343272383924e-01,nan,6.417936710286623381e+00,1.000000000000000000e+00			4.300000000000000000e+01,5.581588478433380374e+01,3.049203244011886937e+01,-1.337215774736822370e-02,3.010713724796438555e+02,2.010974832738133822e-01,0.000000000000000000e+00,5.613942878082135657e+00,1.000000000000000000e+00			2.330000000000000000e+02,1.181426698978089149e+02,5.939665212575354758e+01,-2.423931828515386508e-02,nan,4.741458040455304168e-02,nan,3.743570382398029750e+01,1.000000000000000000e+00			5.100000000000000000e+01,2.654132420855180641e+01,4.193980647654234417e+01,-1.385863935664381243e-02,3.321450923388398451e+02,2.059137598198206298e-01,0.000000000000000000e+00,5.729988802085481225e+00,1.000000000000000000e+00			4.100000000000000000e+01,6.670773529515973621e+01,6.271001737396225195e+01,-1.350528045552582684e-02,nan,2.440871157828296001e-01,nan,6.693619602265722612e+00,1.000000000000000000e+00			3.100000000000000000e+01,6.084981901947951854e+01,5.471228907760254856e+01,-1.484002528619792274e-02,nan,2.180608318556640501e-01,nan,5.929355283923142927e+00,1.000000000000000000e+00
						-0.090613	10.5373	16.2893	61.2857	19.663	23.0432	31.1802	19.2786		-0.090638	16.6674	18.6304	16.3684	13.3694	37.8685	121.38	21.1352			8.600000000000000000e+01,6.293894058531977365e+00,1.278163893389409544e+01,-1.251087664614976280e-02,nan,2.007568898230250865e-01,nan,4.308179883696924151e+01,1.000000000000000000e+00			4.200000000000000000e+01,2.959575596426969213e+01,4.399192504485360189e+01,-1.298148649379711993e-02,nan,2.023476139312543332e-01,nan,5.900180506493526877e+00,1.000000000000000000e+00			1.040000000000000000e+02,6.834400686895716603e+01,5.719589745037080775e+01,-1.062836723160869370e-02,2.461823538798017523e+02,8.548420379134091807e-02,0.000000000000000000e+00,1.380076426133654977e+01,1.000000000000000000e+00			5.800000000000000000e+01,1.023152000099039753e+02,2.963792782866937614e+01,-1.205280571032275004e-02,nan,1.012467351475387911e-01,nan,1.092790214986577801e+01,1.000000000000000000e+00			4.300000000000000000e+01,1.573497201520042132e+01,7.353153929188345650e+00,-1.104014786993694035e-02,2.413943541294395061e+02,1.036130257895736539e-01,0.000000000000000000e+00,7.506487348696221140e+00,1.000000000000000000e+00			2.330000000000000000e+02,5.178959796774726243e+01,5.293006736924554190e+01,-1.169828386126387128e-02,nan,7.266537572915665599e-02,nan,2.048149107037389172e+01,1.000000000000000000e+00			5.200000000000000000e+01,4.903728432674630255e+01,5.207084798730272723e+01,-1.290302624503716564e-02,3.067146899450549427e+02,1.150701343781844743e-01,0.000000000000000000e+00,1.133199884043892780e+01,1.000000000000000000e+00			4.200000000000000000e+01,1.037462673341152879e+02,4.035888026333983447e+01,-1.185355516276485020e-02,nan,6.548673134737503787e-02,nan,8.788752802057999247e+00,1.000000000000000000e+00			3.200000000000000000e+01,7.699410299537478863e+01,1.705183520255644325e+01,-1.346611404213213584e-02,nan,1.089878314143405413e-01,nan,1.110151520702293837e+01,1.000000000000000000e+00
						-0.090529	10.4705	16.0491	61.1004	19.3793	22.8841	30.8555	19.2622		-0.090555	16.508	18.5203	16.2328	13.28	37.6064	120.833	21.097			8.600000000000000000e+01,1.180803517573749986e+02,1.652683981092354770e+01,-9.341315408486232028e-03,nan,2.276840432891829025e-01,nan,4.231346021924840883e+00,1.000000000000000000e+00			4.300000000000000000e+01,7.051780435512094414e+01,2.468177268346965292e+01,-1.129786860009803114e-02,nan,1.194597233383495327e-01,nan,7.892028935735753592e+00,1.000000000000000000e+00			1.070000000000000000e+02,1.027981448825828892e+02,6.536169941288017071e+01,-7.078391495206427797e-03,1.517117879484681850e+02,1.565368976801492229e-01,0.000000000000000000e+00,1.227787132660851022e+01,1.000000000000000000e+00			5.900000000000000000e+01,3.174796629968892958e+01,2.295301448410793554e+01,-1.209004344946281069e-02,nan,1.278606841222215129e-01,nan,1.116008478974272933e+01,1.000000000000000000e+00			4.300000000000000000e+01,6.857177704871989476e+01,2.388648451597873645e+01,-1.223050523928544651e-02,2.718560512523347370e+02,1.115283180951086583e-01,0.000000000000000000e+00,8.622803509637391173e+00,1.000000000000000000e+00			2.330000000000000000e+02,8.087372261831970377e+01,6.292616901555970088e+01,-1.238358823340298190e-02,nan,6.938599451167415388e-02,nan,3.075399737942175449e+01,1.000000000000000000e+00			5.200000000000000000e+01,7.651259811936130006e+01,5.236381387036310997e+01,-1.168233801355514703e-02,2.742302121298077964e+02,1.152461927602467240e-01,0.000000000000000000e+00,1.352181325372616882e+01,1.000000000000000000e+00			4.200000000000000000e+01,5.986479167944308699e+01,5.328577666495996112e+01,-1.017642460368332544e-02,nan,2.739925540263216108e-01,nan,4.423985879572804869e+00,1.000000000000000000e+00			3.200000000000000000e+01,3.300273541775413122e+01,1.805216019105741410e+01,-1.069620445316598299e-02,nan,4.290923778420377976e-01,nan,9.335019778301925086e+00,1.000000000000000000e+00
						-0.090446	10.3983	15.8087	60.8766	19.0792	22.6584	30.5145	19.2324		-0.090471	16.3588	18.3606	16.114	13.1673	37.3432	120.19	21.0173			8.600000000000000000e+01,1.392391237373143120e+01,5.518239613867530124e+01,-1.089097310739224958e-02,nan,7.869415843585192416e-02,nan,2.839819727751803669e+01,1.000000000000000000e+00			4.300000000000000000e+01,2.819181727835044171e+01,7.062329941169529945e+01,-1.156570867179071774e-02,nan,1.149289801889847862e-01,nan,1.033460747192492946e+01,1.000000000000000000e+00			1.080000000000000000e+02,3.131123282051639123e+01,7.030766981446996056e+01,-1.164059175614774733e-02,2.731192770542940025e+02,7.253057105798832449e-02,0.000000000000000000e+00,2.065898013636962460e+01,1.000000000000000000e+00			5.900000000000000000e+01,4.242701449191766727e+01,5.220127822739937073e+01,-1.203048449361780216e-02,nan,2.479730570068287010e-01,nan,1.942490446219148481e+01,1.000000000000000000e+00			4.300000000000000000e+01,8.601799352713815949e+01,2.780533396218933362e+01,-1.176607834449137739e-02,2.599711906472489318e+02,1.077842338827155189e-01,0.000000000000000000e+00,1.375469653915766344e+01,1.000000000000000000e+00			2.330000000000000000e+02,8.915902060220364689e+00,6.846600117640493011e+01,-1.190730656500084764e-02,nan,7.425768733430815338e-02,nan,2.059787438210691235e+01,1.000000000000000000e+00			5.200000000000000000e+01,9.612027447946945813e+01,9.930187243915158390e+00,-2.947489383672308953e-03,4.178183651756976502e+01,4.223312395363200134e-01,0.000000000000000000e+00,1.491524514910257082e+01,1.000000000000000000e+00			4.200000000000000000e+01,4.391308891709797280e+01,6.491094117810621356e+01,-1.191663877830494156e-02,nan,2.337558710782949856e-01,nan,1.223558439195789127e+01,1.000000000000000000e+00			3.200000000000000000e+01,1.693996404045637405e+01,3.610180935924444867e+01,-1.431461056443791326e-02,nan,1.413923061457300623e-01,nan,6.897922535772332608e+00,1.000000000000000000e+00
						-0.090363	10.3234	15.5785	60.4911	18.7809	22.3808	30.1617	19.1762		-0.090388	16.2226	18.1429	16.0216	13.0427	36.906	119.48	20.9468			8.800000000000000000e+01,1.165626264605013205e+02,3.421989355459053428e+01,-1.040663828188432422e-02,nan,1.187017275908183178e-01,nan,1.313568917604136210e+01,1.000000000000000000e+00			4.300000000000000000e+01,1.026284102723933955e+02,6.970996924208880330e+01,-1.116768048122536092e-02,nan,2.698804084753282373e-01,nan,8.357618358115235679e+00,1.000000000000000000e+00			1.080000000000000000e+02,7.270746696197831227e+01,3.456811458705632134e+01,-1.167337911152704563e-02,2.739918013327875883e+02,8.896664374424179123e-02,0.000000000000000000e+00,9.537617853131504120e+00,1.000000000000000000e+00			6.000000000000000000e+01,3.774975164718160414e+01,1.354418537752569129e+01,-1.300585997776998112e-02,nan,2.072947858901774687e-01,nan,6.417936710286623381e+00,1.000000000000000000e+00			4.300000000000000000e+01,8.181912521478223255e+01,8.718762814299163111e+00,-1.080828914362470285e-02,2.354610012741628111e+02,3.000469454195641150e-01,0.000000000000000000e+00,4.713243838503007765e+00,1.000000000000000000e+00			2.350000000000000000e+02,5.507867695219413662e+01,3.271439434310378402e+01,-1.119759005167002101e-02,nan,9.276359569504710745e-02,nan,1.669303081696714486e+01,1.000000000000000000e+00			5.300000000000000000e+01,1.075849003513973656e+02,3.256427018690589392e+01,-1.313498932039626997e-02,3.128876005876937256e+02,1.949318147335687978e-01,0.000000000000000000e+00,1.022617185396420503e+01,1.000000000000000000e+00			4.300000000000000000e+01,1.963295174490929540e+01,3.830655637683083370e+01,-1.575130187170115104e-02,nan,5.930979617585774299e-02,nan,6.743669698250491784e+00,1.000000000000000000e+00			3.300000000000000000e+01,9.957456152691526086e+01,4.332588951044370873e+01,-1.446665886278503815e-02,nan,1.304079742193834379e-01,nan,1.256419720504193371e+01,1.000000000000000000e+00
						-0.090279	10.2529	15.3491	59.9132	18.4752	22.095	29.8017	19.0659		-0.090305	16.1253	17.9022	15.9167	12.9161	36.4648	118.795	20.8445			8.900000000000000000e+01,1.155781282096967857e+02,2.112114959481587917e+01,-1.086025728334812090e-02,nan,1.888853032195340065e-01,nan,5.231520340486515153e+00,1.000000000000000000e+00			4.300000000000000000e+01,3.278501855888796968e+01,2.071420550479293965e+01,-1.222092392570597701e-02,nan,2.441134534906523879e-01,nan,8.596872044912995392e+00,1.000000000000000000e+00			1.100000000000000000e+02,4.210774384863128716e+01,5.058567650047468334e+01,-1.108572221150754683e-02,2.583533057371646464e+02,1.168315730113479445e-01,0.000000000000000000e+00,9.059165569240754223e+00,1.000000000000000000e+00			6.000000000000000000e+01,1.869133933085975485e+01,3.476340135792283093e+01,-1.089822616633845734e-02,nan,1.317464835005998092e-01,nan,9.456966083339642282e+00,1.000000000000000000e+00			4.300000000000000000e+01,9.924494565971876625e+01,2.403181913291713911e+01,-1.104625778096367597e-02,2.415507090728680737e+02,1.370769417350274910e-01,0.000000000000000000e+00,1.375469653915766344e+01,1.000000000000000000e+00			2.380000000000000000e+02,1.859141631565088559e+01,7.664357740955294318e+00,-1.140005003891772332e-02,nan,7.835449022641527428e-02,nan,3.521954388541214342e+01,1.000000000000000000e+00			5.300000000000000000e+01,9.728274713422777609e+00,3.374528183265476855e+01,-1.271353121992459777e-02,3.016719224466778542e+02,1.009325994183802866e-01,0.000000000000000000e+00,7.393383287269819526e+00,1.000000000000000000e+00			4.300000000000000000e+01,4.003196966970647708e+01,1.996801763895904358e+01,-1.083587772767319324e-02,nan,2.474652793906738646e-01,nan,9.969589662183540923e+00,1.000000000000000000e+00			3.300000000000000000e+01,5.635916278039061211e+01,2.906704096946902638e+01,1.123168260916870310e-02,nan,1.535275253974753840e-01,nan,9.244206984898603707e+00,1.000000000000000000e+00
						-0.090196	10.1956	15.098	59.308	18.206	21.8235	29.423	18.9411		-0.090222	16.0088	17.6526	15.8065	12.7843	35.9908	117.974	20.6739			8.900000000000000000e+01,8.199214175124160420e+01,3.953254344528113506e+01,-1.170005889285583543e-02,nan,1.125533878557092304e-01,nan,1.147304388998499292e+01,1.000000000000000000e+00			4.300000000000000000e+01,1.930344094975667346e+01,2.182636608852366678e+01,-1.215973370356670906e-02,nan,1.436716409666085603e-01,nan,7.366760831190903858e+00,1.000000000000000000e+00			1.110000000000000000e+02,1.148159493251074679e+02,6.787536221723398455e+01,-1.083231174382595120e-02,2.516096454779353166e+02,9.991085556101575449e-02,0.000000000000000000e+00,1.227787132660851022e+01,1.000000000000000000e+00			6.000000000000000000e+01,8.151415719220076994e+01,3.747072160779102745e+01,-1.117233223138529991e-02,nan,1.107747227755980779e-01,nan,1.762172261235219040e+01,1.000000000000000000e+00			4.300000000000000000e+01,3.430160587033243758e+01,5.201969321172158800e+01,1.072175753543384152e-02,-2.332466245599583203e+02,3.868372149440479912e-01,0.000000000000000000e+00,5.230872447894816979e+00,1.000000000000000000e+00			2.390000000000000000e+02,7.331258307719171796e+01,3.618401394606787846e+01,-1.168152040881098759e-02,nan,8.647553636275806532e-02,nan,1.856107736001595754e+01,1.000000000000000000e+00			5.300000000000000000e+01,9.269257950447179439e+01,3.781293148765423240e+01,-2.696641872841751622e-02,6.809641906376580209e+02,4.854174876546946127e-02,0.000000000000000000e+00,9.002667744622609547e+00,1.000000000000000000e+00			4.300000000000000000e+01,4.791887775634229740e+01,1.386970649034786263e+01,-1.191442885399374152e-02,nan,1.379737244176237887e-01,nan,6.764892905869712258e+00,1.000000000000000000e+00			3.300000000000000000e+01,7.037720364676600582e+01,4.819215467675270759e+01,1.491880435316744399e-02,nan,3.237512109503101199e-01,nan,8.561567309487191579e+00,1.000000000000000000e+00
						-0.090113	10.1437	14.8614	58.6936	17.9593	21.5367	29.1707	18.8022		-0.090138	15.8801	17.4119	15.688	12.6726	35.5063	116.985	20.5101			9.000000000000000000e+01,7.352022458340984201e+01,4.726929700235657350e+01,-1.127554456297027823e-02,nan,1.153894333470865119e-01,nan,1.147304388998499292e+01,1.000000000000000000e+00			4.300000000000000000e+01,8.237944242067743517e+01,6.097992160391477512e+01,-1.301791754725408964e-02,nan,1.390941252692109442e-01,nan,1.679763342004470772e+01,1.000000000000000000e+00			1.120000000000000000e+02,6.604601843040290987e+01,2.774233567373480014e+01,-1.103182519162123308e-02,2.569190193226235124e+02,1.019717919471752055e-01,0.000000000000000000e+00,9.537617853131504120e+00,1.000000000000000000e+00			6.100000000000000000e+01,1.705373961719369902e+01,2.124066614838798728e+01,-1.277296984380816083e-02,nan,8.771532777523460833e-02,nan,1.362153076454304035e+01,1.000000000000000000e+00			4.400000000000000000e+01,1.023988885941842284e+02,5.108356590949286868e+01,-1.170727434163870359e-02,2.584663738832779245e+02,1.076082656875213539e-01,0.000000000000000000e+00,7.793761453504287395e+00,1.000000000000000000e+00			2.390000000000000000e+02,2.391182700545333617e+01,4.247972075196392439e+01,-1.107420823734360689e-02,nan,9.559690377350582580e-02,nan,2.843536537689773880e+01,1.000000000000000000e+00			5.400000000000000000e+01,8.229598162860965260e+01,1.552960373418396856e+01,-2.434259130163815565e-02,6.111399213131555825e+02,5.611234647973439849e-02,0.000000000000000000e+00,1.491524514910257082e+01,1.000000000000000000e+00			4.400000000000000000e+01,1.000391474114916832e+02,1.208171856043126091e+01,-1.132471362316708058e-02,nan,8.608869324175338900e-02,nan,9.509954150397501138e+00,1.000000000000000000e+00			3.300000000000000000e+01,1.050159347100206020e+02,5.465066364900230411e+01,1.096552079104972689e-02,nan,3.471639738341288917e-01,nan,8.603166489681393969e+00,1.000000000000000000e+00
						-0.09003	10.0816	14.6026	58.0584	17.6934	21.2144	28.9324	18.6519		-0.090055	15.7678	17.1951	15.5907	12.5799	34.9879	115.906	20.3033			9.200000000000000000e+01,2.576835620304659713e+01,1.047490550259298203e+01,-1.075804117477311729e-02,nan,7.572778655924294888e-02,nan,1.611284672462656786e+01,1.000000000000000000e+00			4.400000000000000000e+01,4.073135007638254024e+01,1.743365305578697999e+01,-9.486845395815688212e-03,nan,3.301176102172818094e-01,nan,8.596872044912995392e+00,1.000000000000000000e+00			1.130000000000000000e+02,7.761758630665318037e+01,5.156042659363895098e+01,-1.110985991950999910e-02,2.589956489824702999e+02,9.445534006829026108e-02,0.000000000000000000e+00,1.324030212428282383e+01,1.000000000000000000e+00			6.200000000000000000e+01,7.424219596053174541e+01,8.689812642275168031e+00,-1.281234630892423391e-02,nan,1.860728564449101174e-01,nan,5.945250241420400705e+00,1.000000000000000000e+00			4.400000000000000000e+01,6.156086380251520218e+00,1.800374290399496857e+01,-1.124469722109051883e-02,2.466288497036008209e+02,1.200480080200930777e-01,0.000000000000000000e+00,7.386568423503834246e+00,1.000000000000000000e+00			2.400000000000000000e+02,8.265733529676742819e+01,6.278555146940227871e+01,-1.177691645127287683e-02,nan,7.594146853740657566e-02,nan,1.179433972947732556e+01,1.000000000000000000e+00			5.400000000000000000e+01,9.861354488704806798e+00,6.856994617099576317e+01,-1.167173678047553863e-02,2.739480962611468158e+02,9.792230587791772578e-02,0.000000000000000000e+00,7.999303984725841588e+00,1.000000000000000000e+00			4.400000000000000000e+01,2.646677705292802685e+01,1.493918135864212893e+01,-1.208645868055449081e-02,nan,8.009067369986611062e-02,nan,7.678182609940222392e+00,1.000000000000000000e+00			3.300000000000000000e+01,3.649212419376334537e+01,5.986601372820155120e+01,-1.510197734962509183e-02,nan,2.976684435452363608e-01,nan,5.519079806737463123e+00,1.000000000000000000e+00
						-0.089946	10.018	14.3979	57.3729	17.4381	20.9011	28.6698	18.4861		-0.089972	15.6746	16.9989	15.5005	12.4733	34.4593	114.775	20.1087			9.200000000000000000e+01,1.122009029691181041e+02,7.097288243724233325e+01,-1.016942434242637354e-02,nan,1.115254141237397301e-01,nan,3.701090141598297834e+01,1.000000000000000000e+00			4.400000000000000000e+01,1.193953745374406878e+02,2.648822901057943824e+01,-1.085753392670910089e-02,nan,1.588593428050326661e-01,nan,6.155363325499537019e+00,1.000000000000000000e+00			1.130000000000000000e+02,4.769180518262187718e+01,5.771917072344482591e+01,-1.036016927476372113e-02,2.390451747422199276e+02,2.262035187493632860e-01,0.000000000000000000e+00,5.582161962581493775e+00,1.000000000000000000e+00			6.200000000000000000e+01,1.170282520486239406e+02,1.154110013885191321e+01,-2.218898481731538044e-02,nan,7.983350678378664522e-02,nan,1.784995186798287037e+01,1.000000000000000000e+00			4.400000000000000000e+01,4.797053057625506511e+01,2.197077399415031707e+01,-1.370261954886035569e-02,3.095280154735449969e+02,9.603247072493581449e-02,0.000000000000000000e+00,1.025304511628400661e+01,1.000000000000000000e+00			2.400000000000000000e+02,4.017714390239959243e+01,6.580373134962034953e+01,-1.243024415432690023e-02,nan,7.619896526587177643e-02,nan,2.843536537689773880e+01,1.000000000000000000e+00			5.400000000000000000e+01,1.582311148158332514e+01,2.212226776193648092e+01,-1.205288876745844347e-02,2.840911638733833229e+02,1.128901588281828738e-01,0.000000000000000000e+00,9.746857589398414845e+00,1.000000000000000000e+00			4.400000000000000000e+01,1.132977815064865581e+02,6.519062335176103318e+01,-8.386197876155311245e-03,nan,2.618772310311853202e-01,nan,5.659550594775875965e+00,1.000000000000000000e+00			3.300000000000000000e+01,1.105973961674115884e+02,6.129789035745139358e+01,-1.135101783218663181e-02,nan,2.756797151804535329e-01,nan,8.679765832893192368e+00,1.000000000000000000e+00
						-0.089863	9.96161	14.2363	56.648	17.1819	20.5774	28.3928	18.3049		-0.089888	15.5913	16.8048	15.3823	12.3635	33.9518	113.634	19.9082			9.300000000000000000e+01,1.419032308096794459e+01,4.207215429859849110e+01,-1.105321328768862563e-02,nan,2.141274271627020553e-01,nan,7.219993552048683760e+00,1.000000000000000000e+00			4.400000000000000000e+01,4.685411397883279250e+01,5.883851985124061201e+01,-1.053113206298968672e-02,nan,2.738117555814266746e-01,nan,4.893515136218611339e+00,1.000000000000000000e+00			1.150000000000000000e+02,4.896182295216060254e+01,1.132436516956553874e+01,-1.127155227817994675e-02,2.632985427948665347e+02,1.045404139360999185e-01,0.000000000000000000e+00,2.369429236365936831e+01,1.000000000000000000e+00			6.200000000000000000e+01,1.007321982561226861e+02,1.882528935119467306e+01,-1.099348676027806296e-02,nan,1.391080690562976896e-01,nan,7.226598575345439812e+00,1.000000000000000000e+00			4.400000000000000000e+01,1.064172714279699363e+02,7.010368138950674677e+01,-1.100156994675993531e-02,2.404071304252746017e+02,1.680626032269105785e-01,0.000000000000000000e+00,8.550582911722475643e+00,1.000000000000000000e+00			2.410000000000000000e+02,9.439068327988783835e+01,6.398346413789339238e+01,-1.096903873225959364e-02,nan,9.350674077329745870e-02,nan,1.179433972947732556e+01,1.000000000000000000e+00			5.400000000000000000e+01,5.678125346851359012e+01,4.172132220852884643e+01,-1.314482117817301551e-02,3.131492421416912180e+02,1.820218815555034730e-01,0.000000000000000000e+00,9.509559426612337774e+00,1.000000000000000000e+00			4.500000000000000000e+01,8.506696003304705300e+01,6.152061652458244367e+01,-1.437596063614349391e-02,nan,7.333717897992075851e-02,nan,9.778456344719069548e+00,1.000000000000000000e+00			3.300000000000000000e+01,1.347267419109441988e+01,6.194047871558419160e+01,1.145152525564158835e-02,nan,1.442947020063605201e-01,nan,9.426283239416108017e+00,1.000000000000000000e+00
						-0.08978	9.91034	14.0583	55.867	16.9312	20.2436	28.1403	18.1061		-0.089805	15.4904	16.6057	15.2642	12.2551	33.4054	112.503	19.6874			9.400000000000000000e+01,9.188038154910698552e+01,2.969435993285099329e+01,-1.146112052782313588e-02,nan,2.611814267399120704e-01,nan,7.593917142379923213e+00,1.000000000000000000e+00			4.500000000000000000e+01,5.616309844333062529e+01,3.997024676852912961e+01,-1.527415474881486587e-02,nan,1.608032707631770197e-01,nan,6.391926233535532020e+00,1.000000000000000000e+00			1.150000000000000000e+02,9.801203552529831597e+01,3.193331822674871745e+01,-1.105041363011353799e-02,2.574136875779979619e+02,1.707712957976943446e-01,0.000000000000000000e+00,7.307841343070387019e+00,1.000000000000000000e+00			6.200000000000000000e+01,7.491835777570226185e+01,6.525226559790156955e+01,-1.232141235767721284e-02,nan,1.109639209571008367e-01,nan,8.024365192012403725e+00,1.000000000000000000e+00			4.400000000000000000e+01,4.213826199605818346e+01,7.226884283311215995e+01,-1.103752689750405955e-02,2.413272824495610962e+02,2.544806434368680481e-01,0.000000000000000000e+00,1.034427187162206074e+01,1.000000000000000000e+00			2.430000000000000000e+02,1.110595386546568619e+02,1.429358152624564049e+01,-1.170376765268207539e-02,nan,7.743549741481670079e-02,nan,4.000417576198884007e+01,1.000000000000000000e+00			5.500000000000000000e+01,2.881823197250094282e+01,2.605025903615735317e+01,-1.262943894035250050e-02,2.994340915904920166e+02,1.036808051780477857e-01,0.000000000000000000e+00,1.357579728869808555e+01,1.000000000000000000e+00			4.500000000000000000e+01,7.410034637350817022e+00,2.356974235211733770e+01,-1.053939282404131768e-02,nan,1.073159992656826933e-01,nan,1.182104807664553192e+01,1.000000000000000000e+00			3.300000000000000000e+01,9.235060579299758388e+01,6.619525191840108391e+01,-1.653419933247180645e-02,nan,1.655847901769270658e-01,nan,5.387667218625363574e+00,1.000000000000000000e+00
						-0.089696	9.85458	13.8791	55.0567	16.6931	19.9157	27.9126	17.899		-0.089722	15.3878	16.4059	15.1463	12.1748	32.8351	111.38	19.4304			9.400000000000000000e+01,8.041722194654651545e+00,6.945140186190047871e+01,-1.043951588342177834e-02,nan,1.328658267850111319e-01,nan,2.150976493917465859e+01,1.000000000000000000e+00			4.500000000000000000e+01,3.971479052759445239e+01,6.626464702810233121e+01,-1.351765089251996850e-02,nan,1.345393482374308558e-01,nan,7.020103001981185642e+00,1.000000000000000000e+00			1.150000000000000000e+02,1.212707624956629537e+01,7.404354182442396848e+01,-1.059038612036947852e-02,2.451716154015985296e+02,1.586774594166101560e-01,0.000000000000000000e+00,2.865888011638195110e+01,1.000000000000000000e+00			6.300000000000000000e+01,1.058605545282998293e+02,5.751917290262897353e+01,-1.200914780866261036e-02,nan,8.456948659668117596e-02,nan,1.676632166937073620e+01,1.000000000000000000e+00			4.400000000000000000e+01,2.607552838323064393e+01,7.175023566141221920e+01,-1.040838233113066530e-02,2.252272340768016932e+02,1.938014335174863545e-01,0.000000000000000000e+00,1.305584325021288272e+01,1.000000000000000000e+00			2.450000000000000000e+02,1.024671809259890267e+02,5.336410068146928154e+01,-1.220846763718246020e-02,nan,1.089519929227185102e-01,nan,6.720708279648059502e+00,1.000000000000000000e+00			5.500000000000000000e+01,9.379643704905576840e+01,2.664741969725315585e+01,-1.274974551948770962e-02,3.026356432235418765e+02,1.234882928913830780e-01,0.000000000000000000e+00,1.121994451948495275e+01,1.000000000000000000e+00			4.500000000000000000e+01,8.440055768253598956e+01,4.568431673871544518e+01,-1.148361203508068383e-02,nan,1.824669974685853013e-01,nan,4.543386799435770840e+00,1.000000000000000000e+00			3.300000000000000000e+01,6.931309190710216228e+01,6.343927612149177264e+01,9.566485822023833990e-03,nan,4.407417210468934643e-01,nan,6.777868139937249126e+00,1.000000000000000000e+00
						-0.089613	9.79403	13.6946	54.2432	16.4481	19.5933	27.6753	17.6914		-0.089638	15.2877	16.2347	15.0354	12.1009	32.2941	110.16	19.2027			9.500000000000000000e+01,1.013170672411609985e+01,4.804341381058750216e+01,-1.208598239672150493e-02,nan,1.666377155332385840e-01,nan,6.554068023962257072e+00,1.000000000000000000e+00			4.500000000000000000e+01,6.406399984133781977e+00,6.744980822656913233e+01,-1.023218962903637598e-02,nan,1.482950456031228992e-01,nan,2.201534585204665717e+01,1.000000000000000000e+00			1.160000000000000000e+02,4.507440876392567475e+01,6.264966442731343221e+01,-1.121234937633060029e-02,2.617230583246112019e+02,2.267867811696249181e-01,0.000000000000000000e+00,5.582161962581493775e+00,1.000000000000000000e+00			6.300000000000000000e+01,7.761929380076854557e+01,1.497224752068457576e+01,-1.081953237048592469e-02,nan,4.287869097589080969e-01,nan,4.927913169419356088e+00,1.000000000000000000e+00			4.500000000000000000e+01,7.994029717950537517e+00,2.860652224750905859e+01,-1.137584629925814800e-02,2.499850044181095825e+02,1.363970477887306298e-01,0.000000000000000000e+00,1.076089984712436909e+01,1.000000000000000000e+00			2.470000000000000000e+02,3.853852098586252595e+01,2.779170971446501781e+01,-1.135619078180594675e-02,nan,8.987256355831152455e-02,nan,9.062952334146809008e+00,1.000000000000000000e+00			5.500000000000000000e+01,1.093348214454242822e+02,6.137951974872181182e+01,-1.195972257403225651e-02,2.816118615704442618e+02,1.311492389787074497e-01,0.000000000000000000e+00,8.083545843522147223e+00,1.000000000000000000e+00			4.500000000000000000e+01,4.613571149248767256e+01,4.230391963932805766e+01,-1.101761979087238601e-02,nan,2.219437698670146952e-01,nan,4.887891669135025374e+00,1.000000000000000000e+00			3.300000000000000000e+01,3.309127242895102938e+01,7.028286985213914306e+01,1.228590389045429616e-02,nan,2.475711979994807965e-01,nan,9.283439125680374104e+00,1.000000000000000000e+00
						-0.08953	9.7336	13.4468	53.4301	16.2026	19.2606	27.4265	17.4431		-0.089555	15.2144	16.0792	14.915	12.0121	31.7472	108.921	18.9558			9.600000000000000000e+01,2.368612878532542254e+01,2.645264497199851306e+01,-1.079260996447766949e-02,nan,7.762732959108176178e-02,nan,7.598961961726494962e+00,1.000000000000000000e+00			4.500000000000000000e+01,6.798147737668483614e+01,1.184487359818312591e+01,-1.163199163719369142e-02,nan,1.269375606890082997e-01,nan,8.260468225780895679e+00,1.000000000000000000e+00			1.160000000000000000e+02,1.012506988443345364e+02,2.538231792134358855e+01,-1.115554215111703475e-02,2.602113266640582196e+02,1.232910981237169690e-01,0.000000000000000000e+00,7.307841343070387019e+00,1.000000000000000000e+00			6.400000000000000000e+01,8.696634646927897450e+00,4.101552730641869715e+01,-1.764358295357799228e-02,nan,1.438852285513713136e-01,nan,1.178911364755063929e+01,1.000000000000000000e+00			4.500000000000000000e+01,6.116424070907115151e+01,3.355414914902326728e+01,-1.072074541864538426e-02,2.332207241069877455e+02,2.546841571234984558e-01,0.000000000000000000e+00,6.162910824977479329e+00,1.000000000000000000e+00			2.470000000000000000e+02,1.847477453440011530e+01,4.016315095348556952e+01,-1.098553099062114097e-02,nan,8.871088638704982543e-02,nan,2.357130628537817785e+01,1.000000000000000000e+00			5.500000000000000000e+01,1.012560431652218824e+02,6.165710739912096727e+01,-1.097895627057774055e-02,2.555120922724066759e+02,2.623543178634518691e-01,0.000000000000000000e+00,5.626358725142640793e+00,1.000000000000000000e+00			4.500000000000000000e+01,1.010274253524542161e+02,4.871651593944103809e+01,-1.112494022697395335e-02,nan,1.029423385136889468e-01,nan,8.788752802057999247e+00,1.000000000000000000e+00			3.400000000000000000e+01,2.448601030265157874e+01,4.830739757784109401e+01,-1.209277432420640883e-02,nan,1.756254562850859680e-01,nan,7.169904074995821830e+00,1.000000000000000000e+00
						-0.089447	9.67464	12.9859	52.6345	15.9666	18.9347	27.1644	17.2065		-0.089472	15.1203	15.9035	14.774	11.9229	31.1733	107.72	18.7038			9.700000000000000000e+01,5.735048241264841806e+01,5.682058112327180766e+01,-1.162338125346823632e-02,nan,7.837556237806153625e-02,nan,2.795274294968396234e+01,1.000000000000000000e+00			4.500000000000000000e+01,1.062516734186700660e+02,6.130626677442993611e+01,-1.129125312890748647e-02,nan,1.621092535749834029e-01,nan,5.546129000020148858e+00,1.000000000000000000e+00			1.170000000000000000e+02,4.482976711318608665e+01,4.790279331964485721e+01,-1.123002064375177092e-02,2.621933191821385662e+02,1.102288725675367731e-01,0.000000000000000000e+00,1.022509301887930810e+01,1.000000000000000000e+00			6.400000000000000000e+01,5.436647997404982391e+00,6.182242029179668208e+01,-1.216291572100957306e-02,nan,1.840088729512917576e-01,nan,2.005287179911178441e+01,1.000000000000000000e+00			4.600000000000000000e+01,8.424075431805036374e+01,4.558164212535176318e+01,-1.226152381185863574e-02,2.726498283038652062e+02,1.333539833773633720e-01,0.000000000000000000e+00,5.959343833105271493e+00,1.000000000000000000e+00			2.480000000000000000e+02,2.444386291591289151e+01,6.306654599233000624e+01,-1.124740253554851015e-02,nan,6.748377756681323003e-02,nan,1.513525209380149761e+01,1.000000000000000000e+00			5.600000000000000000e+01,2.117463571437170700e+01,3.856536356829099077e+01,-1.126016713168236441e-02,2.629955657289083888e+02,1.210280582006232342e-01,0.000000000000000000e+00,6.339417192030582626e+00,1.000000000000000000e+00			4.600000000000000000e+01,7.608003658025485549e+01,1.699229445998634347e+01,-1.268116069693931217e-02,nan,6.630987571972346561e-02,nan,1.872956948219847106e+01,1.000000000000000000e+00			3.400000000000000000e+01,2.203271091273545323e+01,5.504452207929413277e+01,-1.382321057129473618e-02,nan,1.954692154705036655e-01,nan,7.169904074995821830e+00,1.000000000000000000e+00
						-0.089363	9.61123	12.839	51.8074	15.7545	18.5796	26.9085	16.9692		-0.089389	15.0153	15.7291	14.6522	11.8328	30.6081	106.494	18.4645			9.800000000000000000e+01,7.849792697291124277e+00,3.065982322236528645e+01,-1.130811870676151458e-02,nan,8.474743090259406753e-02,nan,1.180493275193720137e+01,1.000000000000000000e+00			4.500000000000000000e+01,6.046282420793370527e+00,3.737902613172117583e+01,-1.113449451842418031e-02,nan,2.558539384919543691e-01,nan,1.569319254076918924e+01,1.000000000000000000e+00			1.170000000000000000e+02,7.862491374597948379e+01,3.835849901573319443e+01,-1.172532718658732265e-02,2.753742231898341970e+02,8.396793716955264220e-02,0.000000000000000000e+00,1.324030212428282383e+01,1.000000000000000000e+00			6.500000000000000000e+01,3.733206228655485859e+01,3.148653943520631060e+01,-1.250314596618900230e-02,nan,8.462560392880924542e-02,nan,1.253767798057613625e+01,1.000000000000000000e+00			4.700000000000000000e+01,2.596830453387732973e+01,1.446322034010539248e+01,-1.205335932835832624e-02,2.673228201200952867e+02,2.988394818249086038e-01,0.000000000000000000e+00,6.391510496304336542e+00,1.000000000000000000e+00			2.490000000000000000e+02,1.000185276558637071e+02,5.962285590458150608e+01,-1.134958111524295502e-02,nan,8.753555445196847806e-02,nan,6.720708279648059502e+00,1.000000000000000000e+00			5.700000000000000000e+01,4.080524729674407780e+01,5.985851542090448163e+01,-2.108790813781179913e-02,5.245275658367580718e+02,7.648176629843272956e-02,0.000000000000000000e+00,1.133199884043892780e+01,1.000000000000000000e+00			4.600000000000000000e+01,5.735047326701981518e+01,1.700749590795389210e+01,-1.168356743603794073e-02,nan,1.089241573741942526e-01,nan,9.939854943925121589e+00,1.000000000000000000e+00			3.400000000000000000e+01,1.199699094792580922e+02,6.341143121767566981e+01,8.583650397959515996e-03,nan,3.058784694297396189e-01,nan,8.643610060901794512e+00,1.000000000000000000e+00
						-0.08928	9.54134	12.6949	50.9242	15.539	18.2477	26.6619	16.7234		-0.089305	14.9176	15.5615	14.5142	11.7511	30.0039	105.231	18.167			9.900000000000000000e+01,8.521853888900153606e+01,3.333955264892662029e+01,-1.123424067095923906e-02,nan,1.043160274042057578e-01,nan,7.593917142379923213e+00,1.000000000000000000e+00			4.600000000000000000e+01,5.547549868522737171e+01,6.995199634288184143e+01,-1.185815086601226323e-02,nan,1.324813933370092567e-01,nan,1.406547667112339894e+01,1.000000000000000000e+00			1.190000000000000000e+02,9.432389637907380120e+01,6.709667266238614047e+01,-1.076564835255509542e-02,2.498356253809297698e+02,1.103362154037993426e-01,0.000000000000000000e+00,2.374543037147466507e+01,1.000000000000000000e+00			6.500000000000000000e+01,7.076822834870584700e+01,5.143675616013366181e+01,-1.353175780255476413e-02,nan,1.423978760425427259e-01,nan,6.020871404694429607e+00,1.000000000000000000e+00			4.700000000000000000e+01,3.747821514681924526e+01,3.173246845908553126e+01,-1.214538263073851147e-02,2.696777313740895465e+02,1.057663152060484002e-01,0.000000000000000000e+00,6.164880120467558733e+00,1.000000000000000000e+00			2.510000000000000000e+02,3.900134574448826896e+01,5.892462015539670261e+01,-1.156069045089034436e-02,nan,7.647527482883076377e-02,nan,8.730945227620997784e+00,1.000000000000000000e+00			5.700000000000000000e+01,4.134578202982395823e+01,8.721483169803692093e+00,-1.488353502177296173e-02,3.594192149511386560e+02,8.573270078028816243e-02,0.000000000000000000e+00,1.385287008245237317e+01,1.000000000000000000e+00			4.600000000000000000e+01,1.178140378404227562e+02,3.127322790243726658e+01,-1.179634098649297302e-02,nan,1.444254576620951358e-01,nan,7.543786288009907359e+00,1.000000000000000000e+00			3.500000000000000000e+01,5.370461954216197142e+01,5.392274441054958345e+01,1.431021049649468073e-02,nan,3.828392866329430877e-01,nan,6.711894770140567346e+00,1.000000000000000000e+00
						-0.089197	9.46796	12.5319	50.0322	15.3165	17.9449	26.3969	16.4762		-0.089222	14.8204	15.4136	14.3801	11.6642	29.446	103.967	17.8927			1.000000000000000000e+02,9.199425738803645558e+00,5.453083701453753918e+01,-1.209640207808232275e-02,nan,8.187915747628071728e-02,nan,6.554068023962257072e+00,1.000000000000000000e+00			4.600000000000000000e+01,1.015419870494756367e+02,5.338337935548499047e+01,-1.142827640559322851e-02,nan,2.252514678405967974e-01,nan,9.217010944414241180e+00,1.000000000000000000e+00			1.190000000000000000e+02,4.078761151943599828e+01,6.833584843616957016e+01,-1.042473723527408309e-02,2.407634320553326290e+02,3.041249693841369117e-01,0.000000000000000000e+00,5.647280426458998193e+00,1.000000000000000000e+00			6.500000000000000000e+01,2.596312349583197587e+01,4.627337971921225801e+01,-1.112510923227100039e-02,nan,1.122487722376657171e-01,nan,9.943613732655339987e+00,1.000000000000000000e+00			4.700000000000000000e+01,1.672555846418941883e+01,3.545016040916966205e+01,-1.285769693541724719e-02,2.879061249340042536e+02,8.724050799894367270e-02,0.000000000000000000e+00,1.109391623972946839e+01,1.000000000000000000e+00			2.520000000000000000e+02,4.751405160112526005e+01,2.904747847721493059e+01,-1.164299115347955903e-02,nan,6.863869516560605621e-02,nan,9.062952334146809008e+00,1.000000000000000000e+00			5.700000000000000000e+01,1.158892796431751862e+02,4.152103970360281693e+01,-1.315997657117747195e-02,3.135525515331784163e+02,1.477507232015474736e-01,0.000000000000000000e+00,9.013603765362981690e+00,1.000000000000000000e+00			4.600000000000000000e+01,3.538773527014543419e+01,3.870189092994706215e+01,-1.191091210476674656e-02,nan,2.815717271119360099e-01,nan,6.335960027732952859e+00,1.000000000000000000e+00			3.500000000000000000e+01,5.531303255535927121e+01,6.043907305361370419e+01,1.543980418059702313e-02,nan,3.204120651978750178e-01,nan,5.133105621337525903e+00,1.000000000000000000e+00
						-0.089113	9.39189	12.3766	49.211	15.0956	17.6327	26.1201	16.2314		-0.089139	14.7172	15.2663	14.25	11.5656	28.8915	102.665	17.6369			1.000000000000000000e+02,2.548534470218090675e+01,3.383553363296991279e+01,-1.142645369501545799e-02,nan,1.383655790847697631e-01,nan,7.598961961726494962e+00,1.000000000000000000e+00			4.600000000000000000e+01,7.591381237144391037e+01,1.414995425622013947e+01,-1.242167467519978211e-02,nan,7.939559166136012092e-02,nan,8.260468225780895679e+00,1.000000000000000000e+00			1.200000000000000000e+02,4.078589269001956552e+01,7.398312860105357913e+01,-1.098985633751037479e-02,2.558021605906929778e+02,2.471610225285872930e-01,0.000000000000000000e+00,5.647280426458998193e+00,1.000000000000000000e+00			6.600000000000000000e+01,8.050590160338241219e+01,2.976257856766962462e+01,-1.110148005943841810e-02,nan,1.415911069537512113e-01,nan,1.022353756348834963e+01,1.000000000000000000e+00			4.700000000000000000e+01,6.693218079871384418e+01,5.405984443827561847e+01,-1.321619791833009497e-02,2.970803012284126794e+02,2.547365662056372271e-01,0.000000000000000000e+00,1.123630994746229916e+01,1.000000000000000000e+00			2.530000000000000000e+02,7.540136734671726515e+01,3.477784059139597161e+01,-1.061897393762099157e-02,nan,9.878188503784302021e-02,nan,1.142793582555214549e+01,1.000000000000000000e+00			5.800000000000000000e+01,5.897863533485367782e+01,1.892463649341193488e+01,-1.275949890434385260e-02,3.028951964868663254e+02,1.761162640485396391e-01,0.000000000000000000e+00,8.526474481712888576e+00,1.000000000000000000e+00			4.600000000000000000e+01,3.678144147574140277e+01,5.048742267544359663e+01,-1.196920523109056521e-02,nan,1.085447574299210904e-01,nan,1.186765248529056471e+01,1.000000000000000000e+00			3.600000000000000000e+01,6.609736280832440514e+01,5.747282132105538466e+01,-9.859136940514923869e-03,nan,3.397771911728715288e-01,nan,5.716272537725984648e+00,1.000000000000000000e+00
						-0.08903	9.31691	12.2243	48.409	14.8839	17.2993	25.8445	15.9734		-0.089055	14.6094	15.1059	14.1104	11.464	28.3	101.413	17.3676			1.000000000000000000e+02,1.210819700043469282e+02,3.427826520063459981e+01,-1.102715579916290281e-02,nan,1.100000045437233842e-01,nan,3.226217974967546809e+01,1.000000000000000000e+00			4.600000000000000000e+01,1.108734593652360587e+02,4.203434314266817751e+01,-1.258605497562420572e-02,nan,3.730520301662129112e-01,nan,1.293486411440763106e+01,1.000000000000000000e+00			1.210000000000000000e+02,9.555934196420491844e+01,1.767955854687437522e+01,-1.049725035285536262e-02,2.426931227811321605e+02,1.042989215128617975e-01,0.000000000000000000e+00,9.577267100690681545e+00,1.000000000000000000e+00			6.600000000000000000e+01,6.899925682591998566e+01,5.823779486928536642e+01,-1.290284789257948803e-02,nan,2.362524326030189803e-01,nan,6.129707877859157605e+00,1.000000000000000000e+00			4.800000000000000000e+01,5.648193559439085476e+01,5.818865012575530216e+01,-1.221095304694480924e-02,2.713557032253426087e+02,1.126768752389704087e-01,0.000000000000000000e+00,8.550052029326220548e+00,1.000000000000000000e+00			2.540000000000000000e+02,1.078422626249169127e+02,4.309621983102352516e+01,-9.867649851089180940e-03,nan,2.165862167649589276e-01,nan,5.151811308339843798e+00,1.000000000000000000e+00			5.800000000000000000e+01,5.497552036652844976e+01,1.139630084483252404e+01,-1.354594670332142856e-02,3.238238377401045796e+02,1.304356248743618885e-01,0.000000000000000000e+00,8.526474481712888576e+00,1.000000000000000000e+00			4.600000000000000000e+01,8.383624463884904898e+00,5.283723058295234409e+01,-1.124030726058191168e-02,nan,9.581016727655700116e-02,nan,5.499348217550049434e+00,1.000000000000000000e+00			3.600000000000000000e+01,4.158459508119175752e+01,5.773834313014570796e+01,-1.351790305107398830e-02,nan,1.944146698366258086e-01,nan,5.519079806737463123e+00,1.000000000000000000e+00
						-0.088947	9.23863	12.0587	47.5839	14.6798	16.9467	25.5873	15.7108		-0.088972	14.4932	14.9506	13.9708	11.3684	27.7144	100.217	17.0894			1.010000000000000000e+02,1.026640500290193216e+02,7.789994853501739591e+00,-1.146118688997634950e-02,nan,8.615455452134157532e-02,nan,3.093744919152581119e+01,1.000000000000000000e+00			4.700000000000000000e+01,4.992877911155267157e+01,4.138091449849937931e+01,-1.082998551151561489e-02,nan,4.086273254009242795e-01,nan,6.391926233535532020e+00,1.000000000000000000e+00			1.230000000000000000e+02,5.148906004466192599e+01,1.438471946118581535e+01,-1.099934121063011506e-02,2.560545683247009947e+02,8.078153199449145117e-02,0.000000000000000000e+00,1.357392769771815111e+01,1.000000000000000000e+00			6.600000000000000000e+01,2.610117570712454338e+01,6.630458218567173390e+01,-1.235010339373683770e-02,nan,2.180357292812080683e-01,nan,1.027352165292106001e+01,1.000000000000000000e+00			4.800000000000000000e+01,1.008787973808096297e+02,6.358925329801842707e+01,-6.744526119207811844e-03,1.314677622548933869e+02,4.359808513581250322e-01,0.000000000000000000e+00,5.338717219285503468e+00,1.000000000000000000e+00			2.550000000000000000e+02,6.397343167333245617e+01,3.477970550884068501e+01,-1.274729002706308408e-02,nan,7.401642708599476261e-02,nan,1.142793582555214549e+01,1.000000000000000000e+00			5.800000000000000000e+01,4.109727300289161178e+01,4.344788922931630992e+01,-2.571191934458456202e-02,6.475799436593065366e+02,7.140778038040385134e-02,0.000000000000000000e+00,1.397658757278309061e+01,1.000000000000000000e+00			4.600000000000000000e+01,5.202642991786434834e+01,5.575216269961865834e+01,-1.154290106690994931e-02,nan,1.743845230207153874e-01,nan,8.217236468383955383e+00,1.000000000000000000e+00			3.600000000000000000e+01,8.756250298949950661e+01,7.121974787007175678e+01,-1.232031044893377655e-02,nan,2.211809849844509346e-01,nan,4.348304335767103623e+00,1.000000000000000000e+00
						-0.088863	9.15564	11.895	46.7142	14.4689	16.6562	25.3227	15.4488		-0.088889	14.3764	14.793	13.8331	11.2697	27.1743	98.9972	16.8211			1.010000000000000000e+02,3.649462741503832319e+01,3.820904838870723808e+01,-1.260499265443421578e-02,nan,1.239951692857365062e-01,nan,7.452804676552132079e+00,1.000000000000000000e+00			4.700000000000000000e+01,9.341083573623610903e+01,4.701093504588743599e+01,-1.161031705790193692e-02,nan,1.706803800167606688e-01,nan,1.033071479413303528e+01,1.000000000000000000e+00			1.230000000000000000e+02,9.149682258234413723e+01,4.352013523055794764e+01,-1.066806369822140450e-02,2.472387407243433017e+02,8.267506173047334261e-02,0.000000000000000000e+00,1.639369562210694653e+01,1.000000000000000000e+00			6.600000000000000000e+01,7.987525315404666060e+01,1.059104042655016187e+01,-1.163624473092569195e-02,nan,2.938445345996855140e-01,nan,4.927913169419356088e+00,1.000000000000000000e+00			4.800000000000000000e+01,3.545478682504681700e+01,2.180740995623894918e+01,-1.172245369162809754e-02,2.588548192139036814e+02,1.660350835561682503e-01,0.000000000000000000e+00,7.125035206079133765e+00,1.000000000000000000e+00			2.550000000000000000e+02,5.254083901195003392e+01,3.725481809933160093e+01,-1.181283189187731786e-02,nan,8.972394102796643622e-02,nan,9.624396882215146221e+00,1.000000000000000000e+00			5.800000000000000000e+01,6.604532890839841741e+01,4.386809344282334422e+01,-1.252800565349269576e-02,2.967347886302885627e+02,1.334856293165026520e-01,0.000000000000000000e+00,9.509559426612337774e+00,1.000000000000000000e+00			4.700000000000000000e+01,4.992058017916192370e+01,7.407743674115908838e+00,-1.341228021391420618e-02,nan,8.689657893229940644e-02,nan,6.764892905869712258e+00,1.000000000000000000e+00			3.600000000000000000e+01,4.184803257525317832e+01,6.720043676440673153e+01,-1.099210272500232219e-02,nan,2.201597125364880281e-01,nan,5.103545007100051656e+00,1.000000000000000000e+00
						-0.08878	9.07212	11.7352	45.8576	14.2544	16.3751	25.0538	15.1771		-0.088805	14.2492	14.6491	13.6858	11.1653	26.6457	97.7448	16.5692			1.020000000000000000e+02,1.854274702199437641e+01,2.565810700814744294e+01,-1.239672281469122658e-02,nan,9.688216899298829343e-02,nan,1.072706710864096458e+01,1.000000000000000000e+00			4.800000000000000000e+01,1.140205359833270364e+02,2.948816370755505645e+01,-1.284861420383123266e-02,nan,1.357674700803794821e-01,nan,6.155363325499537019e+00,1.000000000000000000e+00			1.240000000000000000e+02,4.052571421869461687e+01,2.939116160305396264e+01,-1.157014464569162786e-02,2.712445661021111505e+02,8.280887787584689796e-02,0.000000000000000000e+00,1.257621579114941568e+01,1.000000000000000000e+00			6.600000000000000000e+01,9.429416030823321648e+01,1.554269977119538737e+01,-1.188292338376629315e-02,nan,2.305068654104721615e-01,nan,6.189833552942953787e+00,1.000000000000000000e+00			4.900000000000000000e+01,1.075609854499455764e+02,4.524443295623105143e+01,-1.155501258268118968e-02,2.545699376497613002e+02,1.034995968276297695e-01,0.000000000000000000e+00,7.793761453504287395e+00,1.000000000000000000e+00			2.560000000000000000e+02,1.142602492864245534e+02,1.455816174561158505e+01,-1.089055281070464010e-02,nan,9.590960366140155458e-02,nan,1.508427912737828791e+01,1.000000000000000000e+00			5.800000000000000000e+01,1.131011346587840762e+02,5.009257984438151112e+01,-1.072805953538954506e-02,2.488353264791919912e+02,2.629397574004395111e-01,0.000000000000000000e+00,9.013603765362981690e+00,1.000000000000000000e+00			4.700000000000000000e+01,2.101652558092805378e+01,3.170634392272102531e+01,-1.308850402781068512e-02,nan,1.209125285680909823e-01,nan,6.743669698250491784e+00,1.000000000000000000e+00			3.700000000000000000e+01,1.618909030372167024e+01,8.509306628937933326e+00,-1.295550589816753251e-02,nan,2.367100474266292665e-01,nan,7.407090375218113643e+00,1.000000000000000000e+00
						-0.088697	8.9902	11.5642	45.0784	14.0465	16.068	24.777	14.9081		-0.088722	14.1256	14.4991	13.5332	11.0536	26.1226	96.518	16.2712			1.020000000000000000e+02,3.525540697880009589e+01,3.085999196919004461e+01,-1.161307167020307965e-02,nan,1.596900449202430794e-01,nan,7.452804676552132079e+00,1.000000000000000000e+00			4.900000000000000000e+01,1.097014375914371698e+02,1.849588191272547633e+01,-1.091023284532277940e-02,nan,1.021728055624765430e-01,nan,1.057623892805864507e+01,1.000000000000000000e+00			1.240000000000000000e+02,2.393654183305366701e+01,7.410708348181600513e+00,-1.090323510786644391e-02,2.534970303042467492e+02,8.670107139862726076e-02,0.000000000000000000e+00,2.753799131618247387e+01,1.000000000000000000e+00			6.700000000000000000e+01,4.346694927712326262e+01,4.281257614164684355e+01,-1.111279967659419519e-02,nan,1.284882420177247964e-01,nan,1.118898924188488664e+01,1.000000000000000000e+00			4.900000000000000000e+01,6.678826643966907284e+01,4.176061935915012668e+01,-1.185291781820637345e-02,2.621934457571287567e+02,1.367848584744185692e-01,0.000000000000000000e+00,9.948659142222485485e+00,1.000000000000000000e+00			2.560000000000000000e+02,3.179512673258369304e+01,5.399513619455628799e+01,-1.072267174855636059e-02,nan,9.176553082892779933e-02,nan,8.730945227620997784e+00,1.000000000000000000e+00			5.900000000000000000e+01,1.087512547644415264e+02,1.519664188891665368e+01,-1.353574873775404211e-02,3.235524534687642699e+02,1.351497809638615433e-01,0.000000000000000000e+00,6.518849635247919494e+00,1.000000000000000000e+00			4.700000000000000000e+01,2.929628675977937746e+01,4.044506175307051876e+01,-1.482698418939096437e-02,nan,1.993690322519845459e-01,nan,6.335960027732952859e+00,1.000000000000000000e+00			3.700000000000000000e+01,9.065207896107715158e+01,2.327444347656992107e+01,1.235636792401748063e-02,nan,1.739129689012942626e-01,nan,8.263521906593933153e+00,1.000000000000000000e+00
						-0.088614	8.90927	11.4051	44.3046	13.8587	15.7518	24.4861	14.6701		-0.088639	13.9742	14.3411	13.3874	10.9403	25.5732	95.3844	15.9986			1.030000000000000000e+02,7.314341919099027223e+01,4.197780609847235667e+01,-1.122605737138222988e-02,nan,1.365731381282441204e-01,nan,9.226372203350077683e+00,1.000000000000000000e+00			4.900000000000000000e+01,8.587630512445988984e+01,3.514232984106335067e+01,-1.426092041779534331e-02,nan,2.197436638201598624e-01,nan,9.034776491882940519e+00,1.000000000000000000e+00			1.250000000000000000e+02,2.811808231830290694e+01,4.647881644618097852e+01,-1.057694345074273838e-02,2.448138843348073124e+02,1.104004028646348168e-01,0.000000000000000000e+00,9.255722221036533526e+00,1.000000000000000000e+00			6.700000000000000000e+01,5.159330343175236777e+01,5.050386006623043755e+01,-1.305905910523124519e-02,nan,1.860399653044633173e-01,nan,1.118898924188488664e+01,1.000000000000000000e+00			5.000000000000000000e+01,9.601372114416903969e+01,2.406203438821206220e+01,-1.473783429929463595e-02,3.360195540626173738e+02,1.743263991633258181e-01,0.000000000000000000e+00,7.540556800147989236e+00,1.000000000000000000e+00			2.570000000000000000e+02,1.016928434164011463e+02,2.290057065975392092e+01,-1.184878418843592768e-02,nan,9.418089869996693064e-02,nan,1.508427912737828791e+01,1.000000000000000000e+00			5.900000000000000000e+01,8.002382985328562626e+00,6.078964481502723061e+01,-1.733123753356779345e-02,4.245565169190532515e+02,1.490210634899726827e-01,0.000000000000000000e+00,7.999303984725841588e+00,1.000000000000000000e+00			4.800000000000000000e+01,1.555392899853228528e+01,1.500153587326298599e+01,-1.147003009819989872e-02,nan,9.311286362038750930e-02,nan,1.091302619550702424e+01,1.000000000000000000e+00			3.700000000000000000e+01,1.209942655573608334e+02,8.809822831688071787e+00,1.190269734410206309e-02,nan,1.855543984943215374e-01,nan,3.094138719771159884e+01,1.000000000000000000e+00
						-0.08853	8.82291	11.264	43.5111	13.6766	15.4719	24.226	14.3996		-0.088556	13.8227	14.1823	13.2413	10.8322	25.0382	94.2914	15.712			1.030000000000000000e+02,7.867608526763028465e+01,6.495525444264326609e+01,-1.089986211066543316e-02,nan,1.058530207893267905e-01,nan,1.533386179180112663e+01,1.000000000000000000e+00			5.000000000000000000e+01,5.785109268551177308e+01,2.889916778008883824e+01,-1.114678392990905292e-02,nan,1.676950458941683930e-01,nan,1.119902292746652073e+01,1.000000000000000000e+00			1.260000000000000000e+02,3.907940362667027046e+01,6.263265494305849046e+01,-9.950008538641044731e-03,2.281301376429548213e+02,1.024089387959866704e-01,0.000000000000000000e+00,1.952170748188975224e+01,1.000000000000000000e+00			6.700000000000000000e+01,6.772334442092594031e+01,6.880504191500494926e+01,-1.157220425902365409e-02,nan,9.803521076244803290e-02,nan,8.024365192012403725e+00,1.000000000000000000e+00			5.000000000000000000e+01,1.197679746014613897e+02,6.919079918429042664e+01,8.302194652409129044e-03,-1.713290915481394734e+02,3.563428543751937516e-01,0.000000000000000000e+00,7.699966272203928597e+00,1.000000000000000000e+00			2.570000000000000000e+02,1.082443871577894186e+02,4.823231325081257381e+01,-1.183306674342304507e-02,nan,1.465293070527999841e-01,nan,5.151811308339843798e+00,1.000000000000000000e+00			5.900000000000000000e+01,7.961635168915985616e+01,3.540786486563305147e+01,-1.280838988049280702e-02,3.041962640232906665e+02,9.078281080921224433e-02,0.000000000000000000e+00,1.327939019300054646e+01,1.000000000000000000e+00			4.800000000000000000e+01,9.990194708862992456e+01,2.159068296324975478e+01,-1.143352196051418759e-02,nan,1.003078270657685733e-01,nan,9.509954150397501138e+00,1.000000000000000000e+00			3.700000000000000000e+01,9.927172442267850272e+01,6.105523403459180543e+01,-1.777087093993378469e-02,nan,1.021543500480271982e-01,nan,8.603166489681393969e+00,1.000000000000000000e+00
						-0.088447	8.73647	11.1159	42.654	13.4815	15.199	23.9505	14.1147		-0.088472	13.6713	14.0288	13.0813	10.7262	24.5273	93.158	15.4218			1.030000000000000000e+02,1.553959202312144328e+01,4.541188985706258308e+01,-1.179090213465636659e-02,nan,7.242981818822114004e-02,nan,1.110643533153733031e+01,1.000000000000000000e+00			5.000000000000000000e+01,5.088495108067807848e+01,5.093871511734797508e+01,-1.179189018194953462e-02,nan,1.471694866163968385e-01,nan,6.286736672234535028e+00,1.000000000000000000e+00			1.270000000000000000e+02,5.300998059309158350e+01,2.787317058903012423e+01,-1.043760386178222560e-02,2.411058336879373485e+02,1.218718306898388670e-01,0.000000000000000000e+00,8.398586341199504091e+00,1.000000000000000000e+00			6.800000000000000000e+01,9.403692810374161581e+01,9.358213454118537555e+00,-1.135554127891677013e-02,nan,2.418153559130701291e-01,nan,6.189833552942953787e+00,1.000000000000000000e+00			5.100000000000000000e+01,3.228699020546087439e+01,1.542531067271107581e+01,-1.324909036528446049e-02,2.979220314369660514e+02,1.408022798793825414e-01,0.000000000000000000e+00,6.391510496304336542e+00,1.000000000000000000e+00			2.570000000000000000e+02,5.771540294791211068e+01,7.093873247084947309e+01,-1.019244430751109660e-02,nan,1.243486457963413061e-01,nan,3.096685605373810546e+01,1.000000000000000000e+00			6.000000000000000000e+01,1.111591601287479136e+02,3.084671839917125524e+01,-1.284555979729590583e-02,3.051854153124113509e+02,1.644294707175849579e-01,0.000000000000000000e+00,7.537186083130226422e+00,1.000000000000000000e+00			4.800000000000000000e+01,1.110463307326598539e+02,2.794053348759785749e+01,-1.211954498782962311e-02,nan,1.683373268564263281e-01,nan,7.133921890760566598e+00,1.000000000000000000e+00			3.700000000000000000e+01,2.289252563264591345e+01,6.228863748510936205e+01,-1.312440625330581895e-02,nan,1.886736696444117900e-01,nan,6.121146585541304752e+00,1.000000000000000000e+00
						-0.088364	8.64917	10.9622	41.9093	13.2908	14.93	23.6644	13.8742		-0.088389	13.521	13.8929	12.9424	10.6196	24.0202	91.9538	15.1386			1.040000000000000000e+02,7.830408953419180307e+01,4.962590557766005617e+01,-1.026911690826757574e-02,nan,1.382019509412082403e-01,nan,9.226372203350077683e+00,1.000000000000000000e+00			5.100000000000000000e+01,9.576400262268845154e+01,3.203482237517294351e+01,-1.116441732188478558e-02,nan,1.202660874684199355e-01,nan,1.036451467590451081e+01,1.000000000000000000e+00			1.270000000000000000e+02,6.674193145803985772e+01,2.122188816061978756e+01,-1.241967858233595026e-02,2.938520309784763072e+02,7.063141546572482277e-02,0.000000000000000000e+00,1.525798258289193754e+01,1.000000000000000000e+00			6.800000000000000000e+01,8.945591519253542856e+01,5.405545371881772354e+01,-1.232243619459177930e-02,nan,1.006970452763455981e-01,nan,8.415865930888992708e+00,1.000000000000000000e+00			5.100000000000000000e+01,9.559387136260831141e+01,6.434520205926769165e+01,1.270896955365957183e-02,-2.841001347552203242e+02,1.940382871644996676e-01,0.000000000000000000e+00,5.338717219285503468e+00,1.000000000000000000e+00			2.630000000000000000e+02,1.190782934904998314e+02,4.049649382920444651e+01,-1.066519140838471762e-02,nan,2.522323612983780050e-01,nan,2.260485515881461893e+01,1.000000000000000000e+00			6.000000000000000000e+01,6.434693892400655102e+01,3.171278198804953163e+01,-1.468171337436955867e-02,3.540484162011966873e+02,2.341469269644140816e-01,0.000000000000000000e+00,1.227339093737496967e+01,1.000000000000000000e+00			4.900000000000000000e+01,8.754396418033427096e+01,7.386094945001570977e+01,-1.004953189438721403e-02,nan,2.623338271706608937e-01,nan,5.712653325815951533e+00,1.000000000000000000e+00			3.800000000000000000e+01,8.226883123461787761e+01,2.256598420319521736e+01,1.331734937287137703e-02,nan,1.889746022353316901e-01,nan,4.016527615425948383e+00,1.000000000000000000e+00
						-0.08828	8.55997	10.8092	41.1905	13.1132	14.6438	23.3633	13.6175		-0.088306	13.3747	13.756	12.7756	10.5076	23.4951	90.8521	14.8887			1.050000000000000000e+02,1.909304349143315349e+01,6.024475463437374856e+01,-1.061972847117959896e-02,nan,9.820749582581733694e-02,nan,8.755604038489375185e+00,1.000000000000000000e+00			5.100000000000000000e+01,8.385730089204825788e+01,2.003405194579991999e+01,-1.175195417603277365e-02,nan,2.288069092010379668e-01,nan,6.627458540746501647e+00,1.000000000000000000e+00			1.280000000000000000e+02,7.958416924336627574e+01,5.478254823024980169e+01,-1.093592586996989559e-02,2.543669840802602948e+02,7.534276686285146241e-02,0.000000000000000000e+00,1.448672134416482571e+01,1.000000000000000000e+00			6.900000000000000000e+01,2.481179340896440877e+01,3.214702136339486316e+01,-1.309052118245196232e-02,nan,9.190195657380306749e-02,nan,1.253767798057613625e+01,1.000000000000000000e+00			5.200000000000000000e+01,7.934874066491664735e+01,5.220733381200721368e+01,-1.310967072193225391e-02,2.943542298186155790e+02,9.235117197779796339e-02,0.000000000000000000e+00,7.796831072132090590e+00,1.000000000000000000e+00			2.640000000000000000e+02,5.874415403186370099e+01,1.208623438169799691e+01,-1.133047868704002877e-02,nan,8.846256840255661835e-02,nan,4.332122493941878361e+01,1.000000000000000000e+00			6.000000000000000000e+01,5.500899387483711678e+01,4.479288832253182306e+01,-1.279031625453366794e-02,3.037152957577099528e+02,1.119595332140448374e-01,0.000000000000000000e+00,1.107501406511736874e+01,1.000000000000000000e+00			4.900000000000000000e+01,4.281431824281349208e+01,2.738464118141841652e+01,-1.607288783400721843e-02,nan,3.021420674322150557e-01,nan,1.353640559825594103e+01,1.000000000000000000e+00			3.800000000000000000e+01,7.700922804448516956e+01,6.586101819465805818e+01,-1.314425588984237739e-02,nan,2.720675160141194926e-01,nan,8.068168696431451181e+00,1.000000000000000000e+00
						-0.088197	8.46955	10.6777	40.4007	12.9494	14.3521	23.083	13.3621		-0.088222	13.2174	13.6073	12.6084	10.3953	23.0203	89.8017	14.6214			1.060000000000000000e+02,3.759624000369879582e+01,1.522131924704371109e+01,-1.064996518157724885e-02,nan,8.468098243352206733e-02,nan,4.733639736231469719e+00,1.000000000000000000e+00			5.100000000000000000e+01,1.211813104752089316e+02,3.310599995025841480e+01,-1.125008945351784612e-02,nan,1.804671017987263815e-01,nan,8.022806890521817280e+00,1.000000000000000000e+00			1.290000000000000000e+02,1.129367478069799375e+02,6.378653543580645646e+01,-1.089834045772900516e-02,2.533667757890459313e+02,1.057438974877153992e-01,0.000000000000000000e+00,1.948421401719491897e+01,1.000000000000000000e+00			6.900000000000000000e+01,8.601022904933066116e+01,6.831074039010617938e+00,-1.300805448317849528e-02,nan,1.454222636884332509e-01,nan,7.195503906686653295e+00,1.000000000000000000e+00			5.200000000000000000e+01,1.123257016021518098e+02,6.721543764856446046e+01,-1.120947406734085390e-02,2.457274758230638270e+02,1.608781072372266197e-01,0.000000000000000000e+00,7.699966272203928597e+00,1.000000000000000000e+00			2.650000000000000000e+02,9.381700011712403864e+01,4.631317154268935354e+01,-1.156724161337828634e-02,nan,8.928012958414721645e-02,nan,1.998345706348022688e+01,1.000000000000000000e+00			6.000000000000000000e+01,1.215595036488252987e+02,5.443529835271112205e+01,-9.015163899347956866e-03,2.032524177120026252e+02,4.053558865423673163e-01,0.000000000000000000e+00,9.508060265599894478e+00,1.000000000000000000e+00			4.900000000000000000e+01,8.202266477749537898e+01,5.222812090270549845e+01,-1.222542228929649095e-02,nan,1.095665811803707701e-01,nan,6.962452700341743572e+00,1.000000000000000000e+00			3.900000000000000000e+01,5.395026234186542524e+01,1.922342864598380174e+01,1.315308562344858975e-02,nan,1.584332862789072927e-01,nan,4.278088325635144962e+00,1.000000000000000000e+00
						-0.088114	8.3747	10.5448	39.5964	12.7832	14.0908	22.8002	13.1048		-0.088139	13.0487	13.4637	12.4627	10.2873	22.5419	88.7893	14.3557			1.070000000000000000e+02,6.051402944805510487e+01,5.500428115888366420e+01,-1.852745871376990441e-02,nan,6.192541075934820949e-02,nan,1.814360873085819748e+01,1.000000000000000000e+00			5.200000000000000000e+01,1.051657010538598485e+02,5.706851577835733025e+01,-1.096425429971855346e-02,nan,1.749088576041843979e-01,nan,8.005432688040235334e+00,1.000000000000000000e+00			1.300000000000000000e+02,8.925259431432679946e+01,1.266101015863323553e+01,-1.056451370133833223e-02,2.444831087048282257e+02,2.184272316053665897e-01,0.000000000000000000e+00,2.408357478436940724e+01,1.000000000000000000e+00			6.900000000000000000e+01,1.063499580860314069e+02,1.963717261578024775e+01,-1.278389535916140546e-02,nan,8.546903343909639794e-02,nan,1.264283475017141534e+01,1.000000000000000000e+00			5.200000000000000000e+01,2.113385081161233359e+01,7.186565250482945544e+01,-9.067397098772115097e-03,1.909109127381617554e+02,2.194687144044847882e-01,0.000000000000000000e+00,1.831590988751510451e+01,1.000000000000000000e+00			2.680000000000000000e+02,1.005775142884666167e+02,2.750801256045700427e+01,-1.060012118744507216e-02,nan,8.227006044003348784e-02,nan,1.998345706348022688e+01,1.000000000000000000e+00			6.100000000000000000e+01,9.693600384534656200e+01,5.218635199437102301e+01,-1.673534373971011929e-02,4.086988243259890510e+02,1.507770997213118136e-01,0.000000000000000000e+00,1.085593810727210773e+01,1.000000000000000000e+00			5.000000000000000000e+01,5.062295517746272822e+01,4.036584609045250716e+01,-1.088278372416258064e-02,nan,1.524022975305574512e-01,nan,4.887891669135025374e+00,1.000000000000000000e+00			3.900000000000000000e+01,1.693319926598330127e+01,3.655020764095945651e+01,2.022157123611334137e-02,nan,6.967867216216583337e-02,nan,9.840157085138383053e+00,1.000000000000000000e+00
						-0.08803	8.28214	10.4024	38.8603	12.611	13.8478	22.5129	12.83		-0.088056	12.8847	13.3345	12.2922	10.1793	22.0686	87.7098	14.072			1.090000000000000000e+02,6.987090507088984737e+01,7.303748104144221998e+01,-1.112432620937101567e-02,nan,2.099070669820866097e-01,nan,6.373770888240815502e+00,1.000000000000000000e+00			5.200000000000000000e+01,7.720506833225368837e+01,2.048223997900258198e+01,-1.281908876728138358e-02,nan,2.351256329288899938e-01,nan,6.667313592647122533e+00,1.000000000000000000e+00			1.300000000000000000e+02,4.529743582382437239e+01,3.119776164848869371e+01,-1.210887133016111221e-02,2.855809499377149336e+02,8.590414357467701656e-02,0.000000000000000000e+00,8.398586341199504091e+00,1.000000000000000000e+00			6.900000000000000000e+01,8.904713057700602974e+01,3.538113068829552077e+01,-1.071147118998088364e-02,nan,1.314785905637533281e-01,nan,1.022353756348834963e+01,1.000000000000000000e+00			5.200000000000000000e+01,9.276870856000145693e+01,3.288982025275205245e+01,-1.192834019477482729e-02,2.641235330153565997e+02,3.977687840375115913e-01,0.000000000000000000e+00,4.416878247258511081e+00,1.000000000000000000e+00			2.690000000000000000e+02,1.546946562111110168e+01,1.007877997275251936e+01,-8.842359401327317889e-03,nan,3.146187212903298613e-01,nan,4.439890645189141338e+00,1.000000000000000000e+00			6.100000000000000000e+01,7.265028254888700587e+01,1.766870157335862856e+01,-1.361090389344891093e-02,3.255524530795636338e+02,9.861517338552772127e-02,0.000000000000000000e+00,1.372921374545514794e+01,1.000000000000000000e+00			5.000000000000000000e+01,1.776490526956089155e+01,6.913467438111706542e+01,-1.180145626217278705e-02,nan,2.330762978100185956e-01,nan,6.978799941668150986e+00,1.000000000000000000e+00			3.900000000000000000e+01,5.342456081298521298e+01,4.543711125832185616e+01,1.371283573273611098e-02,nan,3.753261117074034869e-01,nan,8.490253405286226851e+00,1.000000000000000000e+00
						-0.087947	8.18823	10.2566	38.1568	12.4424	13.594	22.2091	12.5721		-0.087972	12.7329	13.2109	12.1321	10.0682	21.6464	86.6404	13.7961			1.100000000000000000e+02,9.102147596403034413e+01,5.880444356062317013e+01,-1.069129534438255195e-02,nan,8.586776226173997717e-02,nan,1.690650733609936296e+01,1.000000000000000000e+00			5.200000000000000000e+01,3.096084376522622250e+01,2.626392716455133680e+01,-1.001858684949029354e-02,nan,1.079939851232493142e-01,nan,8.327928351370919913e+00,1.000000000000000000e+00			1.300000000000000000e+02,1.889061363780634650e+01,4.575617159326598227e+01,-1.096198815438126015e-02,2.550605434002741845e+02,9.212689979990751343e-02,0.000000000000000000e+00,9.255722221036533526e+00,1.000000000000000000e+00			6.900000000000000000e+01,2.466516429223021234e+01,5.613191693170161045e+01,-1.274296449186649964e-02,nan,1.374324795035930524e-01,nan,9.943613732655339987e+00,1.000000000000000000e+00			5.200000000000000000e+01,1.072103066533773159e+02,5.937786533026349645e+01,-1.268985808421227261e-02,2.836110649944343436e+02,3.692008013332108707e-01,0.000000000000000000e+00,6.631720493739672762e+00,1.000000000000000000e+00			2.690000000000000000e+02,5.426106413965629827e+01,6.277565867187253446e+01,-4.511719960732117098e-03,nan,3.362981469510369914e-01,nan,9.371215289128279835e+00,1.000000000000000000e+00			6.100000000000000000e+01,5.132332516517514875e+01,2.653729758889652146e+01,-1.248831968978697526e-02,2.956786812850002661e+02,1.917465389006290932e-01,0.000000000000000000e+00,8.669477602570736963e+00,1.000000000000000000e+00			5.100000000000000000e+01,1.342356241627177660e+01,5.063680874749412197e+01,-1.216656912423968312e-02,nan,7.964487715539025903e-02,nan,5.499348217550049434e+00,1.000000000000000000e+00			3.900000000000000000e+01,9.124596494541391678e+01,5.660679673003173207e+01,-1.151436875804838326e-02,nan,2.949156767547976843e-01,nan,6.755931005207211903e+00,1.000000000000000000e+00
						-0.087864	8.09431	10.1175	37.473	12.2835	13.3385	21.9069	12.353		-0.087889	12.564	13.0875	11.9544	9.95662	21.2319	85.6329	13.5528			1.100000000000000000e+02,2.255543731339736979e+01,6.828667176279751061e+01,-9.707014124755036083e-03,nan,1.381808367161451168e-01,nan,5.197981148786182004e+00,1.000000000000000000e+00			5.200000000000000000e+01,1.646100212179505107e+01,4.800621472766706432e+01,-1.041969658020422407e-02,nan,1.539445698165008425e-01,nan,1.265171907184481626e+01,1.000000000000000000e+00			1.340000000000000000e+02,7.630862789082793540e+01,3.822303107185042848e+01,-1.083361260246549877e-02,2.516442634192960384e+02,1.108167724749977712e-01,0.000000000000000000e+00,1.758617148825430476e+01,1.000000000000000000e+00			7.000000000000000000e+01,1.101145947433183210e+02,4.535784082519614202e+01,-1.329585370625936160e-02,nan,1.258481583569135420e-01,nan,5.115009093632914450e+00,1.000000000000000000e+00			5.300000000000000000e+01,8.927779962176941808e+01,1.185882868424848269e+01,-1.187029568069212018e-02,2.626381518574269194e+02,3.004329083835098890e-01,0.000000000000000000e+00,7.031573707472141166e+00,1.000000000000000000e+00			2.690000000000000000e+02,1.055077329181440149e+02,6.842185932501548962e+01,-1.031036149566606080e-02,nan,1.189500455483036845e-01,nan,2.500934443125651541e+01,1.000000000000000000e+00			6.100000000000000000e+01,5.926124046239131360e+01,5.997315864640467709e+01,-1.280509937442193998e-02,3.041086983626221354e+02,1.165616183945138440e-01,0.000000000000000000e+00,7.900116584809932618e+00,1.000000000000000000e+00			5.100000000000000000e+01,8.085498209484568122e+01,6.478249374896535073e+01,-1.331413017774280005e-02,nan,1.976033057576799257e-01,nan,7.326294629931314084e+00,1.000000000000000000e+00			4.000000000000000000e+01,6.900601990951565767e+01,3.781069528000055868e+01,1.232783677515588046e-02,nan,1.724025049933530784e-01,nan,5.792035342885177407e+00,1.000000000000000000e+00
						-0.087781	8.0007	9.98949	36.7578	12.1348	13.0749	21.6138	12.1033		-0.087806	12.3875	12.9563	11.7992	9.83917	20.8151	84.6569	13.3014			1.110000000000000000e+02,4.169332243212567590e+01,1.759223905317491798e+01,-1.123053006458266286e-02,nan,1.051317055275758916e-01,nan,4.733639736231469719e+00,1.000000000000000000e+00			5.300000000000000000e+01,2.152888459783431685e+01,1.148110934304029307e+01,-9.667629041231445841e-03,nan,3.750535856722801986e-01,nan,8.570832174768312939e+00,1.000000000000000000e+00			1.340000000000000000e+02,9.512747236930256634e+01,7.168997166650993336e+01,-1.132314498547839533e-02,2.646715077440167647e+02,9.145706959543964398e-02,0.000000000000000000e+00,1.281203717990837276e+01,1.000000000000000000e+00			7.000000000000000000e+01,6.511146256611044691e+01,5.349876812729702635e+01,-1.198151341108870740e-02,nan,1.844765673715976773e-01,nan,6.020871404694429607e+00,1.000000000000000000e+00			5.300000000000000000e+01,6.195581031082697976e+00,1.930805424630611711e+01,-1.172421728917195927e-02,2.588999503447817574e+02,7.830928805716941277e-02,0.000000000000000000e+00,1.606480032590497231e+01,1.000000000000000000e+00			2.700000000000000000e+02,3.619668182787616928e+01,3.037862939268099538e+01,-1.184848728005177126e-02,nan,7.473363020264334189e-02,nan,2.554372845148741433e+01,1.000000000000000000e+00			6.200000000000000000e+01,3.330607191316730109e+01,2.000266532246094897e+01,-1.141756537898962025e-02,2.671841863291116965e+02,2.039907279334319812e-01,0.000000000000000000e+00,5.596423723970711528e+00,1.000000000000000000e+00			5.100000000000000000e+01,1.108697384194329913e+02,3.507226937014300461e+01,-1.186058897237216546e-02,nan,1.112074661275310739e-01,nan,7.133921890760566598e+00,1.000000000000000000e+00			4.000000000000000000e+01,4.091850058350513564e+01,7.221861790061662134e+01,-1.246614872811760942e-02,nan,1.884761204015812375e-01,nan,5.103545007100051656e+00,1.000000000000000000e+00
						-0.087697	7.90952	9.86206	36.0492	11.9773	12.8584	21.3257	11.8406		-0.087722	12.2148	12.8246	11.6217	9.72767	20.3747	83.7116	13.0234			1.110000000000000000e+02,7.430198502150956585e+01,6.845594354765238165e+01,-1.085373939803833607e-02,nan,2.107922114611666675e-01,nan,6.373770888240815502e+00,1.000000000000000000e+00			5.300000000000000000e+01,5.813549150033790625e+01,4.684085304991606336e+01,-1.234325812188433701e-02,nan,1.169139123603405439e-01,nan,8.328433820402143084e+00,1.000000000000000000e+00			1.350000000000000000e+02,2.909683941177342703e+01,5.621346343602285600e+01,-1.223416956273228225e-02,2.889153374998086861e+02,8.009291697386755615e-02,0.000000000000000000e+00,8.652475712064244817e+00,1.000000000000000000e+00			7.100000000000000000e+01,9.929423428887988123e+00,3.357622326639042853e+01,-1.121027925485461492e-02,nan,1.566318277184963748e-01,nan,8.074152359201717033e+00,1.000000000000000000e+00			5.300000000000000000e+01,8.950830684877364263e+01,2.787511473112686744e+01,-1.349988706052292209e-02,3.043400141088071678e+02,3.014048405985478851e-01,0.000000000000000000e+00,5.981428824887526474e+00,1.000000000000000000e+00			2.710000000000000000e+02,1.541990689664465464e+01,1.451839401837262322e+01,-9.291588176278958375e-03,nan,2.729806769626011986e-01,nan,4.439890645189141338e+00,1.000000000000000000e+00			6.200000000000000000e+01,9.435885176242030070e+01,1.163289654609078205e+01,-1.438226899763296249e-02,3.460797195576723198e+02,1.834545565506446874e-01,0.000000000000000000e+00,6.772295174901433512e+00,1.000000000000000000e+00			5.200000000000000000e+01,7.964690636869281093e+01,3.667103948928101431e+01,-1.238081422045086109e-02,nan,1.098355887737642034e-01,nan,6.623027615920651812e+00,1.000000000000000000e+00			4.000000000000000000e+01,3.712691812150612236e+01,4.463323401885612896e+01,-1.044638839776416452e-02,nan,2.231200664640045073e-01,nan,4.725131532870985751e+00,1.000000000000000000e+00
						-0.087614	7.81619	9.73128	35.3555	11.818	12.615	21.0278	11.597		-0.087639	12.0613	12.6977	11.4492	9.61526	19.9606	82.711	12.7508			1.130000000000000000e+02,1.554255252516980157e+01,1.060500889425517634e+01,-1.140381250885298334e-02,nan,7.765555341714336368e-02,nan,1.819852791967280581e+01,1.000000000000000000e+00			5.300000000000000000e+01,1.075855708659474601e+02,3.819456654562082321e+01,-1.188673763078818349e-02,nan,3.082003970479768595e-01,nan,1.082636718574478962e+01,1.000000000000000000e+00			1.350000000000000000e+02,4.108927677940580736e+01,6.831164864834521211e+01,-8.215880313122916542e-03,1.819821955085038496e+02,3.383454439824779003e-01,0.000000000000000000e+00,4.252609218661423718e+00,1.000000000000000000e+00			7.100000000000000000e+01,1.137247683689027866e+02,5.872767242030701595e+01,-1.113701191957952412e-02,nan,1.048771193654103318e-01,nan,1.384867323928507865e+01,1.000000000000000000e+00			5.300000000000000000e+01,6.585253620148940001e+01,6.732383506021326980e+01,-1.331540541827233061e-02,2.996190588262372785e+02,1.642303394080995016e-01,0.000000000000000000e+00,6.726344043848992982e+00,1.000000000000000000e+00			2.710000000000000000e+02,2.309186543385390422e+01,5.230454671630266716e+01,-1.128497934291162845e-02,nan,9.484435551989323088e-02,nan,2.554372845148741433e+01,1.000000000000000000e+00			6.200000000000000000e+01,1.011041889501545228e+02,1.223655883558965307e+01,-1.325533476696604852e-02,3.160901865457116173e+02,2.400462265387093286e-01,0.000000000000000000e+00,6.772295174901433512e+00,1.000000000000000000e+00			5.300000000000000000e+01,6.003876447369706426e+01,1.122284854287561551e+01,-1.157377510044514494e-02,nan,7.644981515863702448e-02,nan,1.468869363432423114e+01,1.000000000000000000e+00			4.000000000000000000e+01,2.860229224218356237e+01,6.008250947742419612e+01,9.728647786174602838e-03,nan,2.405707427100164386e-01,nan,6.121146585541304752e+00,1.000000000000000000e+00
						-0.087531	7.7203	9.58717	34.7158	11.6663	12.3579	20.7241	11.3555		-0.087556	11.9083	12.5718	11.2861	9.50126	19.5707	81.6828	12.4994			1.140000000000000000e+02,3.498293814373230504e+01,5.317281757816706289e+01,-1.155818634316765382e-02,nan,2.023524856776268699e-01,nan,7.493369152291696089e+00,1.000000000000000000e+00			5.400000000000000000e+01,1.174249007825186766e+02,2.572118095147758510e+01,-1.183337039422427753e-02,nan,1.048834268372442757e-01,nan,8.285298149378306221e+00,1.000000000000000000e+00			1.360000000000000000e+02,1.083758480300219560e+02,6.125871511866082919e+00,-1.069345069093841950e-02,2.479143294458880860e+02,1.303048729953888429e-01,0.000000000000000000e+00,4.537107293501692595e+01,1.000000000000000000e+00			7.200000000000000000e+01,8.081535508634075882e+00,5.822569485671805722e+01,-1.330427716603353912e-02,nan,2.147752752442423363e-01,nan,9.990108018101787835e+00,1.000000000000000000e+00			5.300000000000000000e+01,4.186920830079819211e+01,6.962545061965339244e+01,-1.000301161548230663e-02,2.148536435227902359e+02,1.405201811493087538e-01,0.000000000000000000e+00,1.855619046286536644e+01,1.000000000000000000e+00			2.740000000000000000e+02,9.210504408977169533e+01,1.339717862212409116e+01,-2.344151516555536066e-02,nan,5.192751328078804018e-02,nan,2.180671853672600591e+01,1.000000000000000000e+00			6.200000000000000000e+01,4.304648272040233081e+01,2.395781681829892307e+01,-1.317288877033902066e-02,3.138961659274124827e+02,1.584478550029838617e-01,0.000000000000000000e+00,8.669477602570736963e+00,1.000000000000000000e+00			5.300000000000000000e+01,6.774502419432515410e+01,3.345458481987849808e+01,-1.136496372795592867e-02,nan,1.235594070055464622e-01,nan,1.068906187725362678e+01,1.000000000000000000e+00			4.000000000000000000e+01,5.140506250290002299e+01,6.376721718944805417e+01,-1.203270605943109785e-02,nan,9.595789244643448956e-02,nan,5.133105621337525903e+00,1.000000000000000000e+00
						-0.087447	7.62944	9.45172	34.0359	11.5198	12.1308	20.4235	11.1437		-0.087473	11.7444	12.4425	11.1294	9.38726	19.1961	80.7298	12.2502			1.140000000000000000e+02,2.769978731134352046e+01,6.903143422275904584e+01,-1.073669681652954580e-02,nan,1.468728951146086592e-01,nan,5.197981148786182004e+00,1.000000000000000000e+00			5.400000000000000000e+01,8.294060816440655515e+01,2.659780705643609977e+01,-1.108983715499492831e-02,nan,2.076073121286112766e-01,nan,6.627458540746501647e+00,1.000000000000000000e+00			1.360000000000000000e+02,6.375672135713929123e+01,7.047792172783864828e+01,-1.117740430506143287e-02,2.607931137547210483e+02,1.415879843331528942e-01,0.000000000000000000e+00,7.711363675051868150e+00,1.000000000000000000e+00			7.200000000000000000e+01,1.000870613331651526e+02,3.061976769996136483e+01,-1.180366973361932081e-02,nan,1.142202950379381798e-01,nan,8.585893955750591999e+00,1.000000000000000000e+00			5.400000000000000000e+01,2.212129139272348155e+01,2.141745202489693867e+01,-1.209333773414591334e-02,2.683458827061018610e+02,9.681098056015524644e-02,0.000000000000000000e+00,7.101669482375461584e+00,1.000000000000000000e+00			2.740000000000000000e+02,4.570219254490940841e+01,6.659212208972766689e+01,-1.145189562210239230e-02,nan,9.178343980313752315e-02,nan,9.371215289128279835e+00,1.000000000000000000e+00			6.200000000000000000e+01,8.964382984597848747e+01,6.502084707859555124e+01,-2.086280863863142210e-02,5.185373059991003402e+02,5.912572226635981476e-02,0.000000000000000000e+00,1.208964304024605241e+01,1.000000000000000000e+00			5.300000000000000000e+01,7.557090139384366978e+01,2.397746818354359277e+01,-1.141865328791050009e-02,nan,9.962316388655800825e-02,nan,1.170142968663674665e+01,1.000000000000000000e+00			4.000000000000000000e+01,9.440701624731111963e+01,7.279483863804466637e+01,-9.335746217164871824e-03,nan,2.346124521511341321e-01,nan,7.023408906201633606e+00,1.000000000000000000e+00
						-0.087364	7.53402	9.32735	33.3682	11.3733	11.8902	20.1481	10.8991		-0.087389	11.5884	12.3127	10.9492	9.2653	18.8194	79.8089	12.0097			1.150000000000000000e+02,7.599331552757770503e+00,2.697851368176307929e+01,-9.614082810042506519e-03,nan,1.050962246197464367e-01,nan,1.819852791967280581e+01,1.000000000000000000e+00			5.500000000000000000e+01,4.531718870164066715e+01,5.385814658196471072e+01,-1.348822929145843119e-02,nan,1.445711019339122050e-01,nan,5.682233218291711907e+00,1.000000000000000000e+00			1.370000000000000000e+02,6.615353814376794617e+01,5.258087143325038681e+01,-1.246530424150702962e-02,2.950662031765235724e+02,8.906497046172778820e-02,0.000000000000000000e+00,7.573402355992343793e+00,1.000000000000000000e+00			7.300000000000000000e+01,9.974462387856883439e+00,2.550219652555177419e+01,-1.311324544569962385e-02,nan,2.057629884006570986e-01,nan,8.074152359201717033e+00,1.000000000000000000e+00			5.400000000000000000e+01,2.633576597097706085e+01,3.654838377215486389e+01,-1.154349152513687617e-02,2.542751094120511368e+02,1.157041372931778556e-01,0.000000000000000000e+00,5.490524592532128878e+00,1.000000000000000000e+00			2.770000000000000000e+02,7.740742136147324004e+01,2.950658145018057610e+01,-1.174084589999152030e-02,nan,6.671850606231866099e-02,nan,2.180671853672600591e+01,1.000000000000000000e+00			6.200000000000000000e+01,8.129631750542500868e+01,7.376604613664318322e+01,-1.231017388823658909e-02,2.909379348854736236e+02,3.488485711011193313e-01,0.000000000000000000e+00,1.208964304024605241e+01,1.000000000000000000e+00			5.300000000000000000e+01,1.081636711720378656e+02,4.574313107941400602e+01,-1.143313284809524717e-02,nan,1.046932578939953062e-01,nan,1.100863704396737219e+01,1.000000000000000000e+00			4.100000000000000000e+01,1.063132506550342704e+01,1.340585984354734173e+01,-1.209646360907090830e-02,nan,1.507801397387530384e-01,nan,6.728051936895034224e+00,1.000000000000000000e+00
						-0.087281	7.43358	9.20025	32.7329	11.2241	11.6908	19.874	10.6633		-0.087306	11.4252	12.1827	10.7849	9.14817	18.4071	78.8616	11.7602			1.150000000000000000e+02,7.814001135759424699e+01,4.785465543944403777e+01,-1.176175802265183937e-02,nan,7.355751208776883932e-02,nan,1.690650733609936296e+01,1.000000000000000000e+00			5.500000000000000000e+01,7.967164614590348037e+01,5.283150621497202337e+01,-1.124835376952572179e-02,nan,1.818613212265626222e-01,nan,6.788438559216921853e+00,1.000000000000000000e+00			1.370000000000000000e+02,1.069313282239294836e+02,6.670827680807627758e+01,-1.110776601494995429e-02,2.589399268132269185e+02,1.105025153658055759e-01,0.000000000000000000e+00,1.281203717990837276e+01,1.000000000000000000e+00			7.300000000000000000e+01,9.780537143142625212e+01,5.300028554191644758e+01,-7.640902659535183175e-03,nan,1.668968125349773457e-01,nan,8.415865930888992708e+00,1.000000000000000000e+00			5.400000000000000000e+01,3.025735622642270783e+01,5.099807799203456682e+01,-1.136448341411742773e-02,2.496942238722737386e+02,1.879529185995046925e-01,0.000000000000000000e+00,9.387114096919264128e+00,1.000000000000000000e+00			2.780000000000000000e+02,1.583160432737491163e+01,6.599697711736691019e+01,-2.322687821845051057e-02,nan,5.477386190625266327e-02,nan,2.987651649706901580e+01,1.000000000000000000e+00			6.300000000000000000e+01,2.063584973319193239e+01,2.249452041203567276e+01,-1.211570401576805150e-02,2.857627786948806374e+02,1.318207222571532444e-01,0.000000000000000000e+00,8.822633455132482538e+00,1.000000000000000000e+00			5.300000000000000000e+01,5.203343491989940617e+01,5.109646428806259877e+01,-1.826227967583431491e-02,nan,1.045290337730832020e-01,nan,1.082292104779042852e+01,1.000000000000000000e+00			4.100000000000000000e+01,1.004387906571071198e+02,3.786697381565751641e+01,1.507427835153644924e-02,nan,2.881408170460226792e-01,nan,9.989735978937900995e+00,1.000000000000000000e+00
						-0.087197	7.33768	9.065	32.0866	11.0744	11.4746	19.5705	10.4394		-0.087223	11.2737	12.0524	10.6221	9.02507	18.0346	77.8937	11.5019			1.150000000000000000e+02,9.376218586840001024e+01,1.883198812445617776e+01,-1.137977938433148463e-02,nan,1.347908045872734384e-01,nan,9.039402613489208704e+00,1.000000000000000000e+00			5.500000000000000000e+01,2.774431235752090075e+01,1.858224008886198675e+01,-9.858937165926747945e-03,nan,1.598519943803964338e-01,nan,6.022753063117208150e+00,1.000000000000000000e+00			1.370000000000000000e+02,8.570849297848077697e+00,1.063261414958879847e+01,-1.020609706621621558e-02,2.349450653847051456e+02,9.335094249745268247e-02,0.000000000000000000e+00,1.834315022091323399e+01,1.000000000000000000e+00			7.300000000000000000e+01,3.363529511339655187e+01,7.180148573657366740e+01,-9.245952111125489009e-03,nan,1.553153219215681613e-01,nan,1.176843473168544563e+01,1.000000000000000000e+00			5.400000000000000000e+01,6.076584528341936675e+01,7.172488944527222543e+01,-1.056925557041427446e-02,2.293440413620948561e+02,3.354899229605268207e-01,0.000000000000000000e+00,6.726344043848992982e+00,1.000000000000000000e+00			2.800000000000000000e+02,5.251980029011892270e+01,4.579106201245591734e+01,-1.147584659335546854e-02,nan,7.871433931699334252e-02,nan,2.974185585625824402e+01,1.000000000000000000e+00			6.300000000000000000e+01,5.169057892939137844e+01,7.331849365996971812e+01,-1.083061668140103753e-02,2.515645371396082339e+02,1.849386659759276741e-01,0.000000000000000000e+00,1.534317055472987867e+01,1.000000000000000000e+00			5.300000000000000000e+01,8.736084067479787052e+01,6.815123196114849691e+01,-1.186236269834951319e-02,nan,1.961237188825881717e-01,nan,5.712653325815951533e+00,1.000000000000000000e+00			4.100000000000000000e+01,9.708979814293950028e+01,2.845532815355699086e+01,-1.150799672778102245e-02,nan,3.646543055344565465e-01,nan,8.238834864956785964e+00,1.000000000000000000e+00
						-0.087114	7.23895	8.93365	31.4992	10.9339	11.2388	19.2833	10.2167		-0.087139	11.1111	11.9218	10.4527	8.89364	17.6978	76.9443	11.2666			1.150000000000000000e+02,9.295575556011283425e+01,2.783534692918185627e+01,-1.109431018600399825e-02,nan,1.067708892408185672e-01,nan,9.039402613489208704e+00,1.000000000000000000e+00			5.700000000000000000e+01,1.612496861973376028e+01,1.813369201969101141e+01,-1.624097422102582441e-02,nan,1.069741588407632227e-01,nan,8.570832174768312939e+00,1.000000000000000000e+00			1.370000000000000000e+02,5.287726449931132322e+01,3.803415210806964808e+01,-1.010745136809972425e-02,2.323199446459361184e+02,1.233595632245514384e-01,0.000000000000000000e+00,7.229866151481641801e+00,1.000000000000000000e+00			7.400000000000000000e+01,5.528720616733681936e+01,3.822772252852312391e+01,-1.299450501092836753e-02,nan,1.748173172908977779e-01,nan,7.003329597282164087e+00,1.000000000000000000e+00			5.500000000000000000e+01,1.042803941168962041e+02,2.418659799088745288e+01,-1.217456587325019442e-02,2.704245416323747691e+02,1.286647668862122007e-01,0.000000000000000000e+00,4.751279469321942450e+00,1.000000000000000000e+00			2.800000000000000000e+02,1.082909252346365889e+02,4.544965770695274898e+01,-1.269074499678549475e-02,nan,8.751082055664949344e-02,nan,3.475589866501725567e+01,1.000000000000000000e+00			6.300000000000000000e+01,1.078820188559608653e+02,2.165727881590610693e+01,-1.326854879571138374e-02,3.164418331107864333e+02,2.534962495490122869e-01,0.000000000000000000e+00,6.242229884412425989e+00,1.000000000000000000e+00			5.400000000000000000e+01,1.205464530503443257e+02,1.751385387052331666e+01,-1.890193076311089473e-02,nan,8.159262081354889951e-02,nan,1.040402530433439310e+01,1.000000000000000000e+00			4.100000000000000000e+01,8.449251873856415784e+01,5.642358079648138158e+01,-1.376467376922851579e-02,nan,2.528253327707437048e-01,nan,6.755931005207211903e+00,1.000000000000000000e+00
						-0.087031	7.13675	8.80305	30.8985	10.8036	11.0296	18.9983	9.98788		-0.087056	10.9466	11.7853	10.269	8.76893	17.3529	76.0518	11.027			1.150000000000000000e+02,2.836213133666817399e+01,5.668216202920774549e+01,-1.217742689187188698e-02,nan,1.424494959313689080e-01,nan,7.493369152291696089e+00,1.000000000000000000e+00			5.700000000000000000e+01,2.908002183524610729e+01,4.709718395568215499e+01,-1.234674890891083489e-02,nan,1.247133800418243066e-01,nan,1.181777254241812258e+01,1.000000000000000000e+00			1.370000000000000000e+02,3.948049731173272647e+01,7.224820981147193777e+01,-9.181190196889890340e-03,2.076706446106929320e+02,2.723079252842929288e-01,0.000000000000000000e+00,4.252609218661423718e+00,1.000000000000000000e+00			7.400000000000000000e+01,8.418745262489585457e+01,5.529780374067762949e+01,-1.212902942128504281e-02,nan,9.633987616537909027e-02,nan,1.381036938299961214e+01,1.000000000000000000e+00			5.500000000000000000e+01,9.982560847156682371e+01,3.413693897183197379e+01,-1.268661538817793775e-02,2.835280831714935630e+02,1.448437708659284784e-01,0.000000000000000000e+00,7.166250167370018964e+00,1.000000000000000000e+00			2.850000000000000000e+02,2.569664953474624980e+01,6.869939467364790886e+00,-1.176637613288987645e-02,nan,6.746339001577716932e-02,nan,2.079467358750286721e+01,1.000000000000000000e+00			6.300000000000000000e+01,8.879663033601087818e+01,4.500289940773503616e+01,-1.387671820459481301e-02,3.326261995700257330e+02,2.039040307622230763e-01,0.000000000000000000e+00,1.085593810727210773e+01,1.000000000000000000e+00			5.400000000000000000e+01,1.107150979449308750e+02,2.091799830407651939e+01,-1.129237803780027728e-02,nan,1.887574384709312936e-01,nan,1.040402530433439310e+01,1.000000000000000000e+00			4.200000000000000000e+01,3.429023101009830299e+01,1.367823606180592755e+01,-1.133032011661032346e-02,nan,1.375781061125802562e-01,nan,1.352739455672439917e+01,1.000000000000000000e+00
						-0.086948	7.03834	8.68346	30.2713	10.6714	10.828	18.732	9.7853		-0.086973	10.7883	11.6403	10.0979	8.6403	16.998	75.1792	10.7946			1.150000000000000000e+02,3.999540228616682924e+01,6.661391797848374097e+01,-1.142291437291689631e-02,nan,9.276817670851289499e-02,nan,1.253102279945392894e+01,1.000000000000000000e+00			5.700000000000000000e+01,1.078219409608164483e+02,4.951660594842461904e+01,-1.655214112368922144e-02,nan,1.177691651390718741e-01,nan,8.005432688040235334e+00,1.000000000000000000e+00			1.370000000000000000e+02,3.354476303229131418e+01,4.879178495916193015e+01,-9.618392147476929888e-03,2.193052919336909667e+02,1.601123788634284395e-01,0.000000000000000000e+00,8.652475712064244817e+00,1.000000000000000000e+00			7.400000000000000000e+01,2.187965468258665780e+01,7.235009679684138462e+01,-1.197107584582307073e-02,nan,1.497069193238967921e-01,nan,9.878856257166766852e+00,1.000000000000000000e+00			5.500000000000000000e+01,6.350423447989615333e+00,4.273684805812170850e+01,-1.104657514293252984e-02,2.415588304861700806e+02,1.078522126501740841e-01,0.000000000000000000e+00,9.112162819968380845e+00,1.000000000000000000e+00			2.860000000000000000e+02,5.207587982000320892e+01,3.035086430913949229e+01,-1.196012611831461306e-02,nan,7.571850772317989531e-02,nan,1.636523532227321098e+01,1.000000000000000000e+00			6.400000000000000000e+01,4.015101401000522685e+01,6.025235311809665717e+01,-1.377832520140504641e-02,3.300078034498197894e+02,9.262097547753778137e-02,0.000000000000000000e+00,9.513343647719162632e+00,1.000000000000000000e+00			5.400000000000000000e+01,1.951980667018787940e+01,7.594807294808394893e+00,-1.161612544741183126e-02,nan,2.474639539197445171e-01,nan,7.972176173484901263e+00,1.000000000000000000e+00			4.200000000000000000e+01,6.028232229979895607e+01,2.973770709826106895e+01,-1.242805604490879005e-02,nan,1.290195103842460833e-01,nan,1.168360503963937091e+01,1.000000000000000000e+00
						-0.086864	6.93657	8.56018	29.657	10.5408	10.6188	18.4754	9.55645		-0.086889	10.6277	11.5016	9.93279	8.51702	16.6501	74.2288	10.5549			1.170000000000000000e+02,1.030680498953614830e+02,1.787687484307770802e+01,-1.098801146937651921e-02,nan,1.137439209382185012e-01,nan,9.354749952220055675e+00,1.000000000000000000e+00			5.700000000000000000e+01,6.522544439425867147e+00,3.631478038713084544e+01,-1.050407554388512604e-02,nan,1.071892181552648315e-01,nan,1.019330125308619905e+01,1.000000000000000000e+00			1.380000000000000000e+02,1.130459501529287181e+01,3.481741075719229173e+01,-1.012863925846455536e-02,2.328837884979184025e+02,8.613028633425146019e-02,0.000000000000000000e+00,1.285234742242829853e+01,1.000000000000000000e+00			7.400000000000000000e+01,9.064067022657857819e+01,7.341787899210086721e+01,-1.023266920069762671e-02,nan,1.639325344596429535e-01,nan,1.923489393087231392e+01,1.000000000000000000e+00			5.500000000000000000e+01,1.416801732965936367e+01,5.492606222320586085e+01,-1.218149792593620738e-02,2.706019354930746204e+02,1.164816601065150614e-01,0.000000000000000000e+00,1.448073603312374580e+01,1.000000000000000000e+00			2.880000000000000000e+02,7.515256048006486367e+01,6.556475785374868792e+01,-1.147646524903038652e-02,nan,7.912741268021028507e-02,nan,1.048551898869111021e+01,1.000000000000000000e+00			6.400000000000000000e+01,5.843901380462601480e+01,1.577232283862974427e+01,-1.357153792548911227e-02,3.245048613359181218e+02,1.020658134259374572e-01,0.000000000000000000e+00,1.048918532975330464e+01,1.000000000000000000e+00			5.400000000000000000e+01,7.468721178877508748e+01,1.230945423972275599e+01,-1.141457602376906404e-02,nan,8.317413060688616522e-02,nan,1.170142968663674665e+01,1.000000000000000000e+00			4.200000000000000000e+01,5.811762023618616979e+01,1.825638784923410540e+01,-1.149674265230602940e-02,nan,3.097906374146680575e-01,nan,4.278088325635144962e+00,1.000000000000000000e+00
						-0.086781	6.8381	8.4317	29.1007	10.4101	10.4111	18.1869	9.3415		-0.086806	10.4788	11.3638	9.78614	8.38304	16.3284	73.2959	10.3086			1.180000000000000000e+02,1.730373769954481133e+01,4.802571500459619358e+01,-1.124909693221661303e-02,nan,1.007288333569007488e-01,nan,4.849325886728574453e+00,1.000000000000000000e+00			5.700000000000000000e+01,8.467703103314383384e+01,4.148319852557077070e+01,-1.140376183451558174e-02,nan,1.285520634551120533e-01,nan,5.222942779179605033e+00,1.000000000000000000e+00			1.390000000000000000e+02,5.867679186069180020e+01,5.137476685061361792e+01,-1.186837403467392964e-02,2.791809299666897459e+02,1.231060288146318404e-01,0.000000000000000000e+00,7.573402355992343793e+00,1.000000000000000000e+00			7.500000000000000000e+01,1.053822166352131973e+02,4.341672890934101048e+01,-1.204088612871509131e-02,nan,1.250474741941834944e-01,nan,5.115009093632914450e+00,1.000000000000000000e+00			5.600000000000000000e+01,5.892806087115950220e+01,2.465162194871833989e+01,-1.284728285641885577e-02,2.876396246976622137e+02,1.419644747477430968e-01,0.000000000000000000e+00,1.760740171619508487e+01,1.000000000000000000e+00			2.880000000000000000e+02,9.413036971536367048e+01,7.451276641765736031e+01,-8.145837335307161767e-03,nan,1.682441327323129787e-01,nan,1.217135021202208023e+01,1.000000000000000000e+00			6.400000000000000000e+01,4.342299585554923880e+01,4.247772219776177849e+01,-2.588860977993294454e-02,6.522819604226469892e+02,1.194381829560566821e-01,0.000000000000000000e+00,1.181504736715961634e+01,1.000000000000000000e+00			5.400000000000000000e+01,8.738520160667169989e+01,2.260872467465568292e+01,-9.641997985919406253e-03,nan,2.425776589156362073e-01,nan,4.022717206702920656e+00,1.000000000000000000e+00			4.200000000000000000e+01,1.938903873629212526e+01,6.988056831986234840e+01,-1.139904035304831545e-02,nan,1.542500177016679075e-01,nan,8.361329692853635365e+00,1.000000000000000000e+00
						-0.086698	6.73959	8.30773	28.5877	10.2884	10.2157	17.9138	9.16946		-0.086723	10.3037	11.2134	9.6145	8.25599	16.0222	72.4264	10.0958			1.190000000000000000e+02,1.031468915979126848e+02,6.453305218315887259e+01,-1.161033722795783499e-02,nan,8.045785927807580507e-02,nan,2.279946766074870013e+01,1.000000000000000000e+00			5.700000000000000000e+01,7.289353011968215412e+01,5.320572701522868897e+01,-1.268637809233067425e-02,nan,1.758386469038198952e-01,nan,6.788438559216921853e+00,1.000000000000000000e+00			1.400000000000000000e+02,2.274631404607171703e+01,2.227423599531364928e+01,-1.239244007449294936e-02,2.931271704605108539e+02,8.450755049987035417e-02,0.000000000000000000e+00,1.697775507793407002e+01,1.000000000000000000e+00			7.500000000000000000e+01,5.894388853157315111e+01,1.820604527956895424e+01,-9.830505825970994524e-03,nan,1.166954178970780465e-01,nan,2.035285940044312269e+01,1.000000000000000000e+00			5.600000000000000000e+01,2.090324749278621042e+01,6.692363866933012773e+00,-1.247419147771285965e-02,2.780920746341668632e+02,1.182321201652127840e-01,0.000000000000000000e+00,1.434761158036147854e+01,1.000000000000000000e+00			2.890000000000000000e+02,5.065945258888091729e+01,7.030231747903249584e+01,-1.060942984720398760e-02,nan,1.191074204432555073e-01,nan,1.215909741224371032e+01,1.000000000000000000e+00			6.400000000000000000e+01,6.706549454865280779e+01,6.120013061456846515e+01,-1.288297833509621619e-02,3.061811828062761833e+02,1.490024352047378819e-01,0.000000000000000000e+00,7.900116584809932618e+00,1.000000000000000000e+00			5.400000000000000000e+01,7.224864197926434883e+01,5.298189462257168714e+01,-8.162143978012813272e-03,nan,3.074367027047286705e-01,nan,5.012338785463544610e+00,1.000000000000000000e+00			4.300000000000000000e+01,9.828808149429163166e+01,9.714426255437386359e+00,1.375882299815108997e-02,nan,2.363476846269346732e-01,nan,1.023109376527007086e+01,1.000000000000000000e+00
						-0.086614	6.64236	8.19062	28.0473	10.1743	9.99943	17.6334	8.97032		-0.08664	10.1432	11.0656	9.45377	8.12422	15.6993	71.5535	9.8986			1.210000000000000000e+02,6.967102249505505540e+01,2.200292521049955852e+01,-1.206835817718590782e-02,nan,8.243096994061294147e-02,nan,1.176292103007900636e+01,1.000000000000000000e+00			5.700000000000000000e+01,2.797855424909156596e+01,5.886351375817292819e+01,-1.164815125357444858e-02,nan,1.155434702734378094e-01,nan,1.048050256972826766e+01,1.000000000000000000e+00			1.400000000000000000e+02,4.569666554718053675e+01,3.887674528214490977e+01,-1.160334922825039319e-02,2.721281934671306431e+02,1.344574194488508123e-01,0.000000000000000000e+00,7.229866151481641801e+00,1.000000000000000000e+00			7.500000000000000000e+01,4.840157075792153307e+01,3.950625702425436714e+01,-1.153965326535858101e-02,nan,2.119001747078343989e-01,nan,7.003329597282164087e+00,1.000000000000000000e+00			5.600000000000000000e+01,8.742443704686792216e+01,1.864175400962012574e+01,-1.278843360622022515e-02,2.861336500369254168e+02,1.208738143013319277e-01,0.000000000000000000e+00,7.031573707472141166e+00,1.000000000000000000e+00			2.890000000000000000e+02,3.265002681992150713e+01,3.800851446863847372e+01,-1.060411566940950602e-02,nan,9.774263807076966071e-02,nan,1.419004841953440099e+01,1.000000000000000000e+00			6.500000000000000000e+01,1.003837860903068417e+02,3.118804894832729246e+01,-1.199957819068576612e-02,2.826724836536292855e+02,1.710679288392404906e-01,0.000000000000000000e+00,1.078077883142479720e+01,1.000000000000000000e+00			5.400000000000000000e+01,1.137885155408713018e+02,7.190610279396615567e+01,-6.203217340375643055e-03,nan,2.685525453629181714e-01,nan,9.659165393058804838e+00,1.000000000000000000e+00			4.300000000000000000e+01,8.435534428147698804e+01,1.913393563262312114e+01,-1.440664733135898871e-02,nan,1.089641513944524798e-01,nan,4.016527615425948383e+00,1.000000000000000000e+00
						-0.086531	6.53843	8.07343	27.4879	10.0525	9.84206	17.3688	8.76467		-0.086556	9.9846	10.9188	9.30052	8.00872	15.3678	70.7084	9.67764			1.210000000000000000e+02,9.930185578633343724e+00,5.104459235694128694e+01,-1.236510214084576495e-02,nan,1.255141497488716507e-01,nan,7.459494019290285216e+00,1.000000000000000000e+00			5.700000000000000000e+01,1.000303690983565161e+02,6.432239211185267891e+01,-1.102203186103115767e-02,nan,3.081688392852546254e-01,nan,8.887651892083622940e+00,1.000000000000000000e+00			1.410000000000000000e+02,8.285635275997594817e+01,7.343232669677728097e+01,-1.021828361970793242e-02,2.352693691801676152e+02,1.255357418854924356e-01,0.000000000000000000e+00,1.932678008476097631e+01,1.000000000000000000e+00			7.500000000000000000e+01,1.422890258445656286e+01,6.610047334556682586e+01,-1.151142322058678648e-02,nan,1.573600957731269290e-01,nan,9.878856257166766852e+00,1.000000000000000000e+00			5.600000000000000000e+01,4.329243488193601053e+01,4.366006370785326851e+01,-1.392500388113900207e-02,3.152189149875766248e+02,3.019358448991982247e-01,0.000000000000000000e+00,6.324571254228027684e+00,1.000000000000000000e+00			2.900000000000000000e+02,9.379563524716884615e+01,3.464664261053444250e+01,-1.241588367147189106e-02,nan,5.959241858348518495e-02,nan,2.174397369290437965e+01,1.000000000000000000e+00			6.500000000000000000e+01,9.958683675458408047e+00,4.360509653243590833e+01,-1.112768178142144702e-02,2.594699174016766960e+02,9.868421335378441128e-02,0.000000000000000000e+00,1.464638099699409679e+01,1.000000000000000000e+00			5.400000000000000000e+01,1.094953621014227707e+01,6.763321069199673730e+01,-1.131213199338000110e-02,nan,1.711520818078298145e-01,nan,5.243825954452957738e+00,1.000000000000000000e+00			4.300000000000000000e+01,8.779361752749156977e+00,2.442836002997933420e+01,-1.195864165693583808e-02,nan,1.237133015992520901e-01,nan,1.031007936405062964e+01,1.000000000000000000e+00
						-0.086448	6.43634	7.95653	26.9522	9.92552	9.66066	17.1073	8.5741		-0.086473	9.83276	10.7647	9.16574	7.8833	15.0723	69.8095	9.4688			1.220000000000000000e+02,5.444640618832624313e+01,5.517878955809064401e+00,-1.193703690432567494e-02,nan,7.288757085002084413e-02,nan,2.243982378955766066e+01,1.000000000000000000e+00			5.700000000000000000e+01,9.124483194498386851e+00,7.441865976380138648e+01,-1.072672073719839643e-02,nan,3.703130227332509516e-01,nan,1.397562263822939599e+01,1.000000000000000000e+00			1.410000000000000000e+02,4.243408084937986757e+01,6.460827672235261332e+01,-1.023971049707409278e-02,2.358395728607634396e+02,9.593591038076099142e-02,0.000000000000000000e+00,8.190984880957877579e+00,1.000000000000000000e+00			7.700000000000000000e+01,9.818482956864261268e+01,2.224724780846895911e+01,-1.121432297443223335e-02,nan,9.311559985009343343e-02,nan,8.585893955750591999e+00,1.000000000000000000e+00			5.600000000000000000e+01,9.547682706731006874e+01,4.389146491126204097e+01,-1.193858766952958332e-02,2.643857697858356346e+02,1.122907737735160394e-01,0.000000000000000000e+00,1.068001292157567583e+01,1.000000000000000000e+00			2.900000000000000000e+02,3.681414644349337095e+01,2.444320644009321342e+01,-6.049957875303128493e-03,nan,1.712211800304019871e-01,nan,1.419004841953440099e+01,1.000000000000000000e+00			6.500000000000000000e+01,3.441065082994220603e+01,2.548899961001931658e+01,-1.193565125659912067e-02,2.809712850850044674e+02,2.223204725900604917e-01,0.000000000000000000e+00,5.596423723970711528e+00,1.000000000000000000e+00			5.600000000000000000e+01,3.652335041730019327e+01,2.191293104730587871e+01,-9.788401024854313445e-03,nan,2.776965547684485669e-01,nan,4.962827917236263708e+00,1.000000000000000000e+00			4.300000000000000000e+01,2.461037849115110987e+01,4.816951768515973953e+01,9.925163063504381308e-03,nan,2.002264688428946338e-01,nan,9.703096954694398590e+00,1.000000000000000000e+00
						-0.086364	6.33545	7.83367	26.4868	9.80771	9.46039	16.8189	8.40357		-0.08639	9.67903	10.61	9.02785	7.7632	14.8005	68.9373	9.27169			1.220000000000000000e+02,4.211457901928166336e+01,5.878535289562693578e+01,-1.202042333871193407e-02,nan,7.996826207712537382e-02,nan,2.704344013877054920e+01,1.000000000000000000e+00			5.900000000000000000e+01,1.964374346070773569e+01,6.521739943828406183e+01,-1.203269977063993294e-02,nan,1.390291181743770199e-01,nan,1.048050256972826766e+01,1.000000000000000000e+00			1.420000000000000000e+02,1.042168440772585427e+02,4.462306067305889457e+01,-1.055215138198137802e-02,2.441541274969005997e+02,1.015556452723913594e-01,0.000000000000000000e+00,1.575272281597669632e+01,1.000000000000000000e+00			7.700000000000000000e+01,8.318450056135883131e+01,2.918385550695154507e+01,-1.246862413671269258e-02,nan,2.259301973714584744e-01,nan,6.313641821481712491e+00,1.000000000000000000e+00			5.600000000000000000e+01,1.138373757523783354e+02,1.397944249422674901e+01,-1.027384548539240702e-02,2.217843851036471108e+02,1.391082130743878098e-01,0.000000000000000000e+00,1.279549620971219248e+01,1.000000000000000000e+00			2.920000000000000000e+02,5.053219465069211225e+01,5.814388603013253487e+01,-1.125563031064296358e-02,nan,9.389750004127062066e-02,nan,1.215909741224371032e+01,1.000000000000000000e+00			6.600000000000000000e+01,2.291659360164918979e+01,5.064639723089656087e+01,-1.241367820435918673e-02,2.936923512664562850e+02,1.583071187896857301e-01,0.000000000000000000e+00,1.104324838430211564e+01,1.000000000000000000e+00			5.600000000000000000e+01,7.495519402398741704e+01,4.134568707768664808e+01,-9.982568477610932398e-03,nan,2.426088663742337337e-01,nan,6.623027615920651812e+00,1.000000000000000000e+00			4.400000000000000000e+01,2.589689092386674218e+01,2.428682907361269017e+01,1.048352132295034093e-02,nan,2.035331912026219214e-01,nan,1.352739455672439917e+01,1.000000000000000000e+00
						-0.086281	6.24244	7.7231	25.9915	9.70131	9.28275	16.5363	8.2301		-0.086306	9.51426	10.4583	8.87507	7.63653	14.5271	68.1333	9.09481			1.220000000000000000e+02,1.018108468265702555e+02,4.177276418009321901e+01,-1.033636962863104455e-02,nan,1.037642284208751819e-01,nan,2.279946766074870013e+01,1.000000000000000000e+00			5.900000000000000000e+01,4.506408304929717445e+01,5.953473991562967882e+01,-1.369075650192685088e-02,nan,2.339275765480929303e-01,nan,5.682233218291711907e+00,1.000000000000000000e+00			1.420000000000000000e+02,1.281332445640294360e+01,4.758089655615516733e+01,-1.093549405556259319e-02,2.543554928041321546e+02,7.476330708643219580e-02,0.000000000000000000e+00,1.285234742242829853e+01,1.000000000000000000e+00			7.800000000000000000e+01,6.728230765560242332e+01,5.226528780025047638e+01,-1.944836880566695389e-02,nan,5.217161870845121729e-02,nan,1.717498411532807623e+01,1.000000000000000000e+00			5.700000000000000000e+01,4.432111233652641147e+01,1.482015971250699238e+01,-1.169005863077461974e-02,2.580258173045556305e+02,1.274139067557408245e-01,0.000000000000000000e+00,9.222340436417349352e+00,1.000000000000000000e+00			2.930000000000000000e+02,8.200081124691587320e+01,7.350500784329727821e+01,-9.899692556274788252e-03,nan,1.628839405737693147e-01,nan,1.048551898869111021e+01,1.000000000000000000e+00			6.600000000000000000e+01,7.526846381191262481e+01,5.265052828602804169e+01,-1.308863339164205268e-02,3.116539947411023377e+02,1.526508214682044118e-01,0.000000000000000000e+00,1.184839249477198564e+01,1.000000000000000000e+00			5.600000000000000000e+01,8.228601253834737861e+01,4.792648166471551718e+01,-1.172973750334934014e-02,nan,1.359490402656032826e-01,nan,9.851282022516219428e+00,1.000000000000000000e+00			4.400000000000000000e+01,7.065293114687759157e+01,4.336365456217452419e+01,1.116194080701272268e-02,nan,2.500173730336384681e-01,nan,5.792035342885177407e+00,1.000000000000000000e+00
						-0.086198	6.14562	7.61232	25.4879	9.58838	9.10542	16.2783	8.06181		-0.086223	9.35632	10.2962	8.73387	7.51657	14.2462	67.3872	8.90809			1.230000000000000000e+02,1.380347428585180580e+01,4.466950917204389526e+01,-1.131265516647396441e-02,nan,1.746777155770479206e-01,nan,4.849325886728574453e+00,1.000000000000000000e+00			5.900000000000000000e+01,1.077441318369047139e+02,8.696454874471619689e+00,-1.078090330594968886e-02,nan,1.496828480380243409e-01,nan,1.958465178080658831e+01,1.000000000000000000e+00			1.420000000000000000e+02,5.276078290881351762e+01,1.404073459352743214e+01,-1.124604990692585314e-02,2.626198836648165980e+02,1.453591574030766997e-01,0.000000000000000000e+00,6.692885965062318476e+00,1.000000000000000000e+00			7.800000000000000000e+01,2.322253583332867422e+01,2.026604012005148547e+01,-1.144555833423126744e-02,nan,9.976224736510297397e-02,nan,1.424530743506353936e+01,1.000000000000000000e+00			5.700000000000000000e+01,3.646156067126594280e+01,3.985553557156190863e+01,-1.274251161614217524e-02,2.849584888718345042e+02,1.765636661172206301e-01,0.000000000000000000e+00,7.818905090984928918e+00,1.000000000000000000e+00			2.930000000000000000e+02,7.349099088394784474e+01,2.686706619270581342e+01,-1.043734250084778561e-02,nan,8.930801784421515954e-02,nan,2.174397369290437965e+01,1.000000000000000000e+00			6.600000000000000000e+01,1.697158614400602161e+01,5.995285849208270434e+01,-1.351645500773826503e-02,3.230390162712008078e+02,1.135320810488065213e-01,0.000000000000000000e+00,4.826886165826989483e+00,1.000000000000000000e+00			5.600000000000000000e+01,6.724035448056018538e+01,5.318338018182036819e+01,-9.673013951932067298e-03,nan,2.595930894098555930e-01,nan,5.012338785463544610e+00,1.000000000000000000e+00			4.400000000000000000e+01,5.318060423312840612e+01,8.304445678113880902e+00,-9.202332676831067454e-03,nan,4.137314512797600763e-01,nan,4.976248409183728683e+00,1.000000000000000000e+00
						-0.086115	6.05122	7.50098	25.0195	9.47317	8.95203	16.0117	7.89362		-0.08614	9.2038	10.1518	8.60352	7.41227	13.962	66.5941	8.72138			1.250000000000000000e+02,8.117473711939489078e+01,1.954714407171199753e+01,-1.175876176887862175e-02,nan,7.866395402228298916e-02,nan,1.176292103007900636e+01,1.000000000000000000e+00			6.000000000000000000e+01,4.090572734781858344e+01,3.130527681227404457e+01,-1.274649509959830535e-02,nan,1.315121875062472689e-01,nan,5.367313474245754001e+00,1.000000000000000000e+00			1.440000000000000000e+02,1.016992278140805013e+02,1.524394750243394547e+01,-1.046183324652183617e-02,2.417506165987182669e+02,9.019474484342648868e-02,0.000000000000000000e+00,9.393962898357271385e+00,1.000000000000000000e+00			7.900000000000000000e+01,8.116294620388670467e+01,3.516510880619814827e+01,-1.612066627434898328e-02,nan,2.124352901731896281e-01,nan,6.313641821481712491e+00,1.000000000000000000e+00			5.700000000000000000e+01,7.318785494259481084e+01,4.742883385031888110e+01,-1.170383791704789414e-02,2.583784344730080420e+02,9.791081771308118853e-02,0.000000000000000000e+00,6.188741423758422400e+00,1.000000000000000000e+00			2.960000000000000000e+02,3.932899103063450497e+01,6.294786245789830303e+01,-1.091976645715950732e-02,nan,1.046444329352764768e-01,nan,1.218974818734993626e+01,1.000000000000000000e+00			6.700000000000000000e+01,7.329591716987881966e+01,1.161094423096873918e+01,-1.334909530756767104e-02,3.185853053832391879e+02,1.877237008885878078e-01,0.000000000000000000e+00,1.404469722975821355e+01,1.000000000000000000e+00			5.700000000000000000e+01,2.772505932035399567e+01,5.647655775425828750e+01,-1.147615307104798282e-02,nan,9.359630375211780429e-02,nan,1.593217662716686611e+01,1.000000000000000000e+00			4.400000000000000000e+01,1.320865101124331886e+01,4.565824978833187942e+01,-1.229461826973312841e-02,nan,1.262424750987808375e-01,nan,9.213987928338957190e+00,1.000000000000000000e+00
						-0.086031	5.95309	7.38974	24.5716	9.35998	8.7834	15.7346	7.72541		-0.086056	9.06202	10.0094	8.48023	7.29476	13.7105	65.8161	8.53492			1.250000000000000000e+02,1.033240868445884502e+02,6.504300804516890366e+01,-1.139562012499656385e-02,nan,1.031806914152300081e-01,nan,2.331939417935689463e+01,1.000000000000000000e+00			6.000000000000000000e+01,6.717449789027782003e+01,6.502985725720232324e+01,-1.213802515937841345e-02,nan,1.331570390870208120e-01,nan,1.068111539687182976e+01,1.000000000000000000e+00			1.440000000000000000e+02,6.462006256760464851e+01,1.884599568144190584e+01,-1.107513836822124863e-02,2.580716526388821990e+02,1.077554358171158855e-01,0.000000000000000000e+00,1.279582151127632983e+01,1.000000000000000000e+00			8.000000000000000000e+01,1.015966221752366465e+02,4.891451634010693539e+01,-1.179746388906892547e-02,nan,9.435587372858555977e-02,nan,6.675057456628590735e+00,1.000000000000000000e+00			5.700000000000000000e+01,1.189660764962613086e+02,4.987171967973912245e+01,-1.145609073104129558e-02,2.520384899004693011e+02,1.176888131611473209e-01,0.000000000000000000e+00,1.247935789845653964e+01,1.000000000000000000e+00			2.960000000000000000e+02,1.047156992431877427e+02,5.789902008132066413e+01,-2.997641271439446548e-03,nan,3.725010789210457807e-01,nan,8.979617193822207355e+00,1.000000000000000000e+00			6.700000000000000000e+01,3.081638874957788232e+01,5.841701156759705782e+01,-1.170602211743444060e-02,2.748604842395887431e+02,3.539860986995969627e-01,0.000000000000000000e+00,5.623283526802035581e+00,1.000000000000000000e+00			5.700000000000000000e+01,9.123071407977059266e+01,2.378952421070936296e+01,-1.051435674952560725e-02,nan,1.799790904126291613e-01,nan,4.022717206702920656e+00,1.000000000000000000e+00			4.400000000000000000e+01,1.106423246996822627e+02,6.149080695973432853e+01,9.724399522124123341e-03,nan,3.818610694619692936e-01,nan,1.978298189676868546e+01,1.000000000000000000e+00
						-0.085948	5.86811	7.28388	24.1382	9.25365	8.61249	15.4537	7.57924		-0.085973	8.91718	9.86561	8.34887	7.17545	13.4734	65.0096	8.37073			1.260000000000000000e+02,9.811654438403000000e+00,5.892070834519382316e+01,-1.244599897855823249e-02,nan,8.370886727088855395e-02,nan,7.877007851437722863e+00,1.000000000000000000e+00			6.000000000000000000e+01,8.122687844884940489e+01,6.881009160496357424e+01,-1.272034872328627747e-02,nan,1.159405125058952102e-01,nan,1.455196107357749113e+01,1.000000000000000000e+00			1.450000000000000000e+02,4.608608378020387164e+01,1.354766858996827494e+01,-1.275628380805172817e-02,3.028096376017375633e+02,1.257311298590898518e-01,0.000000000000000000e+00,6.692885965062318476e+00,1.000000000000000000e+00			8.000000000000000000e+01,9.203580421669747125e+01,3.877266546116871382e+01,-1.104119867807786329e-02,nan,4.088380903026919144e-01,nan,5.046873860932248768e+00,1.000000000000000000e+00			5.700000000000000000e+01,1.047753091161523855e+02,6.986260093764200008e+01,-1.071426126966029853e-02,2.330547922720871838e+02,2.954170173044434744e-01,0.000000000000000000e+00,4.723074623584333054e+00,1.000000000000000000e+00			3.000000000000000000e+02,3.385239087221737719e+01,3.481662915860504626e+01,-1.145376677070434474e-02,nan,9.233614078265095504e-02,nan,1.796660204994688570e+01,1.000000000000000000e+00			6.800000000000000000e+01,6.345053072929145088e+01,2.498686064557935893e+01,-1.226331045727179631e-02,2.896908235885342151e+02,1.362991925799371673e-01,0.000000000000000000e+00,1.048918532975330464e+01,1.000000000000000000e+00			5.700000000000000000e+01,6.280126682953039996e+00,2.483161208052547408e+01,-8.964477862880371531e-03,nan,1.421580931792374436e-01,nan,1.638640973106735998e+01,1.000000000000000000e+00			4.500000000000000000e+01,1.133603158473876817e+02,3.358418463271008392e+01,-1.385077379414159822e-02,nan,3.340593956723313385e-01,nan,8.582720920204311099e+00,1.000000000000000000e+00
						-0.085865	5.78699	7.18186	23.6973	9.14621	8.45199	15.1783	7.42965		-0.08589	8.78093	9.71488	8.22279	7.05635	13.2259	64.262	8.2197			1.270000000000000000e+02,5.262387720813018177e+01,3.044608107121565155e+01,-1.150906962345489559e-02,nan,9.604295592759259925e-02,nan,2.499473689779942376e+01,1.000000000000000000e+00			6.000000000000000000e+01,1.328529978332926831e+01,9.615626940719966598e+00,-1.248486621432819306e-02,nan,1.150351986841452456e-01,nan,8.978928209426381812e+00,1.000000000000000000e+00			1.460000000000000000e+02,1.056847574197453241e+02,2.893888053714034214e+01,-1.075313212009591096e-02,2.495025482977197271e+02,2.704545222233329937e-01,0.000000000000000000e+00,6.428977253664799996e+00,1.000000000000000000e+00			8.100000000000000000e+01,1.131971522921303404e+02,4.632550197212659526e+01,-1.173590389869332874e-02,nan,1.238151717436716259e-01,nan,1.183104165271686270e+01,1.000000000000000000e+00			5.800000000000000000e+01,4.007414019208498956e+01,6.633903502888509607e+00,-1.323568896385890134e-02,2.975790844852693908e+02,2.780555905483501622e-01,0.000000000000000000e+00,9.222340436417349352e+00,1.000000000000000000e+00			3.010000000000000000e+02,1.066273329473923184e+02,4.912524201662490242e+01,-1.150871381947243463e-02,nan,6.018792982199872021e-02,nan,8.979617193822207355e+00,1.000000000000000000e+00			6.800000000000000000e+01,1.212401793736983251e+02,4.216341777744740682e+01,-1.329230821290379276e-02,3.170741094290015667e+02,2.012107404526003451e-01,0.000000000000000000e+00,6.527435706540966720e+00,1.000000000000000000e+00			5.700000000000000000e+01,1.175632938069494173e+02,6.301506657019509561e+01,-1.105541823820883895e-02,nan,1.211127927964543716e-01,nan,9.659165393058804838e+00,1.000000000000000000e+00			4.500000000000000000e+01,9.363169302743807876e+00,6.732553594654773121e+01,1.147814995939007952e-02,nan,1.314971960260331585e-01,nan,6.325716881726116014e+00,1.000000000000000000e+00
						-0.085781	5.69624	7.0871	23.2503	9.03634	8.3037	14.9259	7.28497		-0.085807	8.63273	9.57316	8.1036	6.95516	12.979	63.5668	8.06429			1.280000000000000000e+02,1.072822332665997749e+02,1.749611765939440389e+01,-1.158528400677846446e-02,nan,1.005217321753152371e-01,nan,1.527398487322308718e+01,1.000000000000000000e+00			6.000000000000000000e+01,2.433392110988175006e+01,1.361809001082103521e+01,-1.338810778786785928e-02,nan,8.828562443114407188e-02,nan,6.022753063117208150e+00,1.000000000000000000e+00			1.470000000000000000e+02,7.376869380287995170e+01,2.830917399340609819e+01,-1.052127365896908875e-02,2.433324216081166469e+02,1.144999069235350664e-01,0.000000000000000000e+00,1.316241608683923836e+01,1.000000000000000000e+00			8.100000000000000000e+01,1.200538632164529673e+02,5.596702995728517749e+01,-1.091211696863933316e-02,nan,1.404679857316265545e-01,nan,1.183104165271686270e+01,1.000000000000000000e+00			5.800000000000000000e+01,5.904060855003462649e+01,5.853085937539422190e+01,-1.199015745094043385e-02,2.657054600758962124e+02,1.040598542982102970e-01,0.000000000000000000e+00,1.112289439500677624e+01,1.000000000000000000e+00			3.020000000000000000e+02,9.049897949321346502e+00,1.391536246581622294e+01,-2.359369772087220596e-02,nan,6.028944119626677978e-02,nan,1.891965917586553303e+01,1.000000000000000000e+00			6.800000000000000000e+01,5.230974996711046288e+01,2.836262939239124492e+01,-1.313931433611219106e-02,3.130026962144484060e+02,1.128447939109727960e-01,0.000000000000000000e+00,1.164099697718944881e+01,1.000000000000000000e+00			5.700000000000000000e+01,4.378060602411626689e+01,7.272038945025587964e+01,-9.527983898156823506e-03,nan,1.341065488529120664e-01,nan,2.283949754536179810e+01,1.000000000000000000e+00			4.500000000000000000e+01,1.082282505314395138e+02,1.213688763731216724e+01,-1.075849281878050318e-02,nan,1.706537340344004283e-01,nan,1.023109376527007086e+01,1.000000000000000000e+00
						-0.085698	5.60752	6.99639	22.8077	8.92631	8.15111	14.6721	7.12937		-0.085723	8.49954	9.43753	8.00621	6.86229	12.7161	62.8504	7.89518			1.300000000000000000e+02,7.635092992800714740e+01,4.950873737634112359e+01,-1.178696155833511630e-02,nan,7.810257576894030773e-02,nan,8.626567310279039447e+00,1.000000000000000000e+00			6.100000000000000000e+01,4.611878118190363551e+01,1.671572979352367483e+01,-1.153997341902651859e-02,nan,1.246660943610983230e-01,nan,1.390896860325739937e+01,1.000000000000000000e+00			1.470000000000000000e+02,9.400574891791119114e+01,5.823989226520932050e+01,-1.136065246846563494e-02,2.656696422124104515e+02,1.180044300013937120e-01,0.000000000000000000e+00,9.759876679942388833e+00,1.000000000000000000e+00			8.100000000000000000e+01,8.946073314077948169e+01,4.311316597633188508e+01,-1.091626567564621744e-02,nan,4.592751626179912838e-01,nan,5.046873860932248768e+00,1.000000000000000000e+00			5.800000000000000000e+01,1.034584427197016083e+02,6.532682131404419579e+01,1.283240018035209339e-02,-2.872587713653792889e+02,2.302536467851822310e-01,0.000000000000000000e+00,4.723074623584333054e+00,1.000000000000000000e+00			3.020000000000000000e+02,7.196251081711041309e+01,6.363751442294899618e+01,-4.301730303810984320e-03,nan,2.261641744146262178e-01,nan,3.757999392920969939e+01,1.000000000000000000e+00			6.800000000000000000e+01,1.551521145119215106e+01,7.425956342629834239e+01,-1.340309751446613212e-02,3.200223909934098288e+02,2.528497094316267679e-01,0.000000000000000000e+00,1.438064092175932274e+01,1.000000000000000000e+00			5.800000000000000000e+01,9.217814241356231264e+01,4.463678487525446315e+01,-1.247076917728718454e-02,nan,9.205275812774449395e-02,nan,7.776845612736286384e+00,1.000000000000000000e+00			4.500000000000000000e+01,3.914587865688676516e+01,4.036115415542810325e+01,-1.367997790282930552e-02,nan,1.912823510215483358e-01,nan,4.725131532870985751e+00,1.000000000000000000e+00
						-0.085615	5.52179	6.89184	22.4082	8.821	7.99593	14.4093	6.98907		-0.08564	8.37219	9.3088	7.90158	6.76107	12.4902	62.1663	7.74427			1.310000000000000000e+02,1.082612760213417005e+02,3.273869254659226868e+01,-1.051290771838601576e-02,nan,1.033860260462790004e-01,nan,1.527398487322308718e+01,1.000000000000000000e+00			6.200000000000000000e+01,7.493715411317649000e+01,1.125386977812904910e+01,-1.888214145494835142e-02,nan,1.769111311019250232e-01,nan,1.131268670033123591e+01,1.000000000000000000e+00			1.470000000000000000e+02,1.102930360140427695e+02,1.903775819327952590e+01,-1.149379796321089303e-02,2.692128580464824381e+02,1.367788199981331276e-01,0.000000000000000000e+00,9.393962898357271385e+00,1.000000000000000000e+00			8.200000000000000000e+01,6.527657524178318127e+00,1.224636798825493322e+01,-1.163395508328974974e-02,nan,1.078700969037730273e-01,nan,1.852117984521648353e+01,1.000000000000000000e+00			5.900000000000000000e+01,9.970786253099976193e+01,2.547757107022705014e+01,-9.866128966225273453e-03,2.113507645467652765e+02,1.862771609035234199e-01,0.000000000000000000e+00,4.751279469321942450e+00,1.000000000000000000e+00			3.040000000000000000e+02,4.571914845738199773e+01,1.532379319417584718e+01,-1.108328307118081404e-02,nan,1.039523743946519918e-01,nan,2.282083674016372044e+01,1.000000000000000000e+00			6.900000000000000000e+01,8.118141163852838815e+01,6.654056832594208970e+01,-2.420669449400102841e-02,6.075234886164205363e+02,7.887918500135915334e-02,0.000000000000000000e+00,4.825421608585259037e+00,1.000000000000000000e+00			5.800000000000000000e+01,2.336375966567554130e+01,1.457904800583502691e+01,-1.174466217526408569e-02,nan,1.081491206671330030e-01,nan,7.972176173484901263e+00,1.000000000000000000e+00			4.500000000000000000e+01,6.904692696806586127e+01,2.148284612458880005e+01,-1.113313648593428073e-02,nan,3.829038950953762566e-01,nan,6.906313492760406625e+00,1.000000000000000000e+00
						-0.085531	5.43888	6.79499	22.0218	8.71941	7.85493	14.1483	6.85607		-0.085557	8.24055	9.17848	7.80059	6.65905	12.2781	61.4565	7.60841			1.310000000000000000e+02,9.961714509695393360e+01,6.008650423069283164e+01,-1.163216418513509862e-02,nan,9.015331249136571135e-02,nan,1.747100673237994428e+01,1.000000000000000000e+00			6.200000000000000000e+01,8.074460127718060676e+01,3.804588453220336675e+01,-1.086387543091539738e-02,nan,1.391248604256466459e-01,nan,5.222942779179605033e+00,1.000000000000000000e+00			1.480000000000000000e+02,1.120499071980916028e+02,2.984254907557559733e+01,-1.093948649194410871e-02,2.544617379597085858e+02,1.661425359969733728e-01,0.000000000000000000e+00,6.428977253664799996e+00,1.000000000000000000e+00			8.200000000000000000e+01,1.136211737519815728e+02,2.381982010376655623e+01,-1.257820577492587029e-02,nan,1.296759382685357398e-01,nan,7.671508029752065028e+00,1.000000000000000000e+00			5.900000000000000000e+01,2.066900525122153098e+01,2.836903992983666711e+01,-2.378460555098146564e-02,5.675298659278913647e+02,6.091416687970285793e-02,0.000000000000000000e+00,7.101669482375461584e+00,1.000000000000000000e+00			3.040000000000000000e+02,1.620812835926464857e+01,3.142859291393960319e+01,-1.077189150965722486e-02,nan,9.041155766550779127e-02,nan,1.706312132757093636e+01,1.000000000000000000e+00			7.000000000000000000e+01,1.138724541525285900e+02,1.140438625552917529e+01,-2.437715723264436904e-02,6.120597763506465299e+02,5.448809166799040149e-02,0.000000000000000000e+00,1.582979813882169218e+01,1.000000000000000000e+00			5.800000000000000000e+01,3.736233231857018211e+01,2.680432862933098193e+01,-1.035101756327717892e-02,nan,2.269407325803044495e-01,nan,4.962827917236263708e+00,1.000000000000000000e+00			4.600000000000000000e+01,8.902906227569614828e+01,3.015912896661116704e+01,-1.184225270629512411e-02,nan,1.203698339129677386e-01,nan,8.238834864956785964e+00,1.000000000000000000e+00
						-0.085448	5.35933	6.70551	21.6232	8.61502	7.70616	13.9019	6.73108		-0.085473	8.11139	9.04588	7.69719	6.56043	12.0584	60.8189	7.46703			1.310000000000000000e+02,5.855056357389847221e+01,7.190034117128304558e+01,-1.016068462326437383e-02,nan,1.245334867483308683e-01,nan,2.860484159806066273e+01,1.000000000000000000e+00			6.200000000000000000e+01,1.632052392086376358e+01,3.912600583477652805e+01,-1.233974975249784237e-02,nan,1.107101357919793028e-01,nan,1.019330125308619905e+01,1.000000000000000000e+00			1.490000000000000000e+02,3.554388086582292772e+01,4.626861672869149089e+01,-1.093704311633614257e-02,2.543967158036131480e+02,1.159900225344641100e-01,0.000000000000000000e+00,1.156130042011078096e+01,1.000000000000000000e+00			8.200000000000000000e+01,1.036515724240348391e+01,4.738755224795472998e+01,-1.175460801788611939e-02,nan,9.328162115241955821e-02,nan,1.243541251949294768e+01,1.000000000000000000e+00			5.900000000000000000e+01,6.745562881337898276e+00,3.363325667417727516e+01,-1.091977579529391888e-02,2.383139870277202306e+02,2.217266637076750202e-01,0.000000000000000000e+00,5.148259271244222113e+00,1.000000000000000000e+00			3.060000000000000000e+02,2.243831896868407583e+01,4.731364357201772464e+01,-1.239129798619729994e-02,nan,6.850298605735316571e-02,nan,1.706312132757093636e+01,1.000000000000000000e+00			7.000000000000000000e+01,1.113331108987168250e+01,1.515557007668681067e+01,-1.297823303305145441e-02,3.087160635749457356e+02,2.238811723617620819e-01,0.000000000000000000e+00,8.817105409481081679e+00,1.000000000000000000e+00			5.800000000000000000e+01,8.259415319726984706e+01,3.735705438103305198e+01,-1.273454261272741542e-02,nan,1.951445221748137060e-01,nan,7.117985597775005502e+00,1.000000000000000000e+00			4.600000000000000000e+01,1.430807004316912412e+01,7.771303140951555832e+00,-1.420634992627212330e-02,nan,3.396335592371405587e-01,nan,6.728051936895034224e+00,1.000000000000000000e+00
						-0.085365	5.27716	6.61759	21.2207	8.50787	7.5646	13.6773	6.59359		-0.08539	7.97706	8.91558	7.59697	6.47527	11.8307	60.1958	7.32115			1.310000000000000000e+02,1.116171532982743742e+02,7.278437332007580096e+01,-9.422350335890459019e-03,nan,1.640398612765572306e-01,nan,1.747100673237994428e+01,1.000000000000000000e+00			6.200000000000000000e+01,5.996129780982659696e+01,7.083737883594592333e+00,-1.215312448713054723e-02,nan,1.140168651330403238e-01,nan,1.554561906250112280e+01,1.000000000000000000e+00			1.490000000000000000e+02,5.075013344118053027e+01,5.984151213300469863e+01,-1.158474136309536190e-02,2.716330082370052992e+02,7.589346808599450878e-02,0.000000000000000000e+00,1.926018671178930219e+01,1.000000000000000000e+00			8.300000000000000000e+01,5.169087287666412323e+01,1.431827745894470105e+01,-1.045201907819616124e-02,nan,1.920898567020872250e-01,nan,8.858937340193572041e+00,1.000000000000000000e+00			5.900000000000000000e+01,2.799050793706859253e+01,4.178361913714616804e+01,-1.082117688802270924e-02,2.357908035474618202e+02,2.104200392262988162e-01,0.000000000000000000e+00,5.490524592532128878e+00,1.000000000000000000e+00			3.100000000000000000e+02,1.837409756345455136e+01,8.012942174422537533e+00,-1.176894139420179078e-02,nan,8.502733039504839496e-02,nan,3.951029012768277227e+01,1.000000000000000000e+00			7.000000000000000000e+01,8.382315241977684650e+01,2.090776294862062556e+01,-1.187901961211198544e-02,2.794642259100750721e+02,2.267502881298798512e-01,0.000000000000000000e+00,1.404469722975821355e+01,1.000000000000000000e+00			5.800000000000000000e+01,1.312930246716639715e+01,6.286389945185592154e+01,-1.094986456817034076e-02,nan,1.558660499670417865e-01,nan,5.243825954452957738e+00,1.000000000000000000e+00			4.700000000000000000e+01,3.963780508392377300e+01,4.778064253148951224e+01,-1.344618751730425853e-02,nan,2.977318794922725331e-01,nan,7.435778329948234955e+00,1.000000000000000000e+00
						-0.085282	5.18903	6.52613	20.8282	8.40441	7.43535	13.4505	6.4746		-0.085307	7.86541	8.80488	7.51765	6.38908	11.602	59.5522	7.17187			1.320000000000000000e+02,1.208166409910867003e+02,4.252566244189928568e+01,-1.125661657973711129e-02,nan,9.750499688183933422e-02,nan,1.591923268424535998e+01,1.000000000000000000e+00			6.300000000000000000e+01,2.881190117637973813e+01,2.454880438400727982e+01,-1.078000511408521572e-02,nan,2.754542043005033802e-01,nan,4.060888807444552384e+00,1.000000000000000000e+00			1.500000000000000000e+02,9.348462691295358695e+01,3.067354678210109498e+01,-1.194851010374827806e-02,2.813134796963503277e+02,1.763232488665963382e-01,0.000000000000000000e+00,1.024087449260134619e+01,1.000000000000000000e+00			8.400000000000000000e+01,7.850191774708345349e+01,2.179828430484014135e+01,-1.255341073083373650e-02,nan,8.456906858979096331e-02,nan,7.720616022851297444e+00,1.000000000000000000e+00			5.900000000000000000e+01,8.287365805084485260e+01,6.308533946013520932e+01,-1.085089086917023077e-02,2.365511956089875127e+02,1.744407177934063080e-01,0.000000000000000000e+00,7.835869143700583628e+00,1.000000000000000000e+00			3.110000000000000000e+02,3.176184840332634352e+01,6.244797394806517588e+01,-1.126536420168049862e-02,nan,8.238649683629006848e-02,nan,1.777571818661607139e+01,1.000000000000000000e+00			7.000000000000000000e+01,1.182537461738661904e+02,4.796760881892479489e+01,-1.419924772978218598e-02,3.412092291557137855e+02,1.850417419509706729e-01,0.000000000000000000e+00,6.527435706540966720e+00,1.000000000000000000e+00			5.900000000000000000e+01,6.384077326549370213e+00,4.121769209186787464e+01,-1.041154393456871982e-02,nan,3.461810302685909280e-01,nan,8.922235646489765415e+00,1.000000000000000000e+00			4.700000000000000000e+01,7.727875779834795367e+01,5.417989734413233549e+01,-1.107087057874133786e-02,nan,2.735868886848954462e-01,nan,1.207833634940518230e+01,1.000000000000000000e+00
						-0.085198	5.11446	6.43017	20.4962	8.30067	7.30826	13.2154	6.34933		-0.085223	7.75962	8.69537	7.43905	6.30148	11.4086	58.9053	7.03455			1.330000000000000000e+02,8.635160798308362473e+00,6.911802519079128615e+01,-1.062193637108791409e-02,nan,1.404258864420606656e-01,nan,3.239754832698820763e+01,1.000000000000000000e+00			6.300000000000000000e+01,3.765666132653340270e+01,3.828370528557660180e+01,-1.108661831522747554e-02,nan,1.383937651158423376e-01,nan,6.559030413650506652e+00,1.000000000000000000e+00			1.500000000000000000e+02,6.341222265949081560e+01,7.435448180845484956e+01,-1.113307539834163321e-02,2.596134502257582426e+02,7.817036252854425715e-02,0.000000000000000000e+00,1.926018671178930219e+01,1.000000000000000000e+00			8.400000000000000000e+01,1.614354731930663789e+01,5.839889606463346894e+01,-1.144506497486377089e-02,nan,1.129449620424115563e-01,nan,1.243541251949294768e+01,1.000000000000000000e+00			5.900000000000000000e+01,4.839080208639310143e+01,7.180232499891570797e+01,-1.155919995308455663e-02,2.546770940485481276e+02,1.389794174681694416e-01,0.000000000000000000e+00,1.237528546714111677e+01,1.000000000000000000e+00			3.120000000000000000e+02,1.123565338312837980e+02,1.395605084229586978e+01,-1.245479835339921050e-02,nan,6.417388938916801511e-02,nan,4.543396811958642445e+01,1.000000000000000000e+00			7.000000000000000000e+01,3.638490019738746639e+01,5.919995337796149926e+01,-2.686438166959247489e-02,6.782488203340458313e+02,7.139871556821086873e-02,0.000000000000000000e+00,5.623283526802035581e+00,1.000000000000000000e+00			5.900000000000000000e+01,7.808950064518879230e+01,6.534725344790086865e+01,-1.047151216964703306e-02,nan,1.210698657436228842e-01,nan,1.367544254620123745e+01,1.000000000000000000e+00			4.700000000000000000e+01,6.757601641874988729e+01,7.435680348189144695e+01,-1.048053729389009960e-02,nan,2.547364557807806351e-01,nan,5.997434047157513604e+00,1.000000000000000000e+00
						-0.085115	5.04839	6.33996	20.1575	8.20717	7.16723	12.9749	6.24094		-0.08514	7.64552	8.58366	7.35025	6.21396	11.2161	58.2827	6.91505			1.340000000000000000e+02,7.421665480850813879e+01,2.891328277574215022e+01,-1.172206964857539814e-02,nan,9.419493594336747488e-02,nan,1.422774479560442451e+01,1.000000000000000000e+00			6.300000000000000000e+01,9.312382513322566524e+01,3.828746539931763948e+01,-1.085031412077774697e-02,nan,1.341211976206352352e-01,nan,1.238158086002876956e+01,1.000000000000000000e+00			1.510000000000000000e+02,2.606210315059335869e+01,3.965351591592758496e+01,-1.169080972139210223e-02,2.744556579055508223e+02,1.113424939478964149e-01,0.000000000000000000e+00,1.156130042011078096e+01,1.000000000000000000e+00			8.400000000000000000e+01,1.126576438773396660e+02,1.620906155870529730e+01,-1.197456181546324716e-02,nan,1.110469655399424216e-01,nan,7.671508029752065028e+00,1.000000000000000000e+00			6.000000000000000000e+01,6.689904288188630233e+01,5.770345200924471563e+00,-1.099550922243598509e-02,2.402520341882490982e+02,8.237237790544060800e-02,0.000000000000000000e+00,1.403139067865808265e+01,1.000000000000000000e+00			3.160000000000000000e+02,8.545633701353926881e+01,5.057059536026308422e+01,-1.122477709094703638e-02,nan,1.079515356473397247e-01,nan,2.951657754780610787e+01,1.000000000000000000e+00			7.100000000000000000e+01,3.350048534038337777e+01,2.984711229415776401e+01,-1.325738991546297589e-02,3.161448773537604779e+02,9.109775584254409253e-02,0.000000000000000000e+00,1.588059916276205641e+01,1.000000000000000000e+00			5.900000000000000000e+01,6.007728809887448307e+01,1.064349079224623829e+01,-1.459586810041002200e-02,nan,2.192448137421596499e-01,nan,6.066515922582633280e+00,1.000000000000000000e+00			4.700000000000000000e+01,4.843253637008449175e+01,6.814848484966288034e+00,-1.585641562186431222e-02,nan,3.912745973229042606e-01,nan,4.976248409183728683e+00,1.000000000000000000e+00
						-0.085032	4.98164	6.25576	19.78	8.10538	7.03843	12.7652	6.1297		-0.085057	7.53532	8.47148	7.26131	6.1363	11.0053	57.7194	6.78789			1.340000000000000000e+02,8.023441083369398541e+01,4.180573538919736620e+01,-1.131773986721374900e-02,nan,7.674771243456413039e-02,nan,8.626567310279039447e+00,1.000000000000000000e+00			6.300000000000000000e+01,7.219932588902605630e+01,5.560450157668351068e+01,-1.211893841296138481e-02,nan,8.362201671962188332e-02,nan,1.068111539687182976e+01,1.000000000000000000e+00			1.520000000000000000e+02,1.044812418770844964e+01,3.357839720013593876e+01,-2.158723678736370818e-02,5.378155045753770764e+02,6.220137281692128539e-02,0.000000000000000000e+00,1.675420563513455363e+01,1.000000000000000000e+00			8.400000000000000000e+01,4.715462941945750686e+01,7.425033573288216360e+01,-1.000418700649684071e-02,nan,1.539413784486007852e-01,nan,3.061220793723381561e+01,1.000000000000000000e+00			6.000000000000000000e+01,7.362653570395477232e+01,5.907709951490872413e+01,-1.119784532752183225e-02,2.454298919550512608e+02,1.934327299495928187e-01,0.000000000000000000e+00,1.007845519694675751e+01,1.000000000000000000e+00			3.180000000000000000e+02,3.159316841330668879e+01,2.195887302143871267e+01,-1.664595010758414956e-02,nan,6.133975105918254567e-02,nan,1.128347225845877411e+01,1.000000000000000000e+00			7.100000000000000000e+01,1.214641213993601809e+01,5.982430543572456116e+01,-1.200426171328286204e-02,2.827971197252966817e+02,1.138019590991606877e-01,0.000000000000000000e+00,4.826886165826989483e+00,1.000000000000000000e+00			5.900000000000000000e+01,6.783473872002942073e+01,2.392854633002556497e+01,-9.568417115072678017e-03,nan,3.493172007519087519e-01,nan,1.082866863392361978e+01,1.000000000000000000e+00			4.800000000000000000e+01,5.041509037987101749e+01,1.374505261786042176e+01,-1.526103029538225173e-02,nan,1.691151925368902242e-01,nan,6.103136140164067136e+00,1.000000000000000000e+00
[truncated: 42,178 more rows]

## Sheet: Fig. 4G
Fig. 4G
FluPol oligomerisation							Dunnett's multiple comparisons test
	R1	R2	R3	R4	R5	R6	Summary	Adjusted P Value
PA-WT	100	100	100	100	100	100
PA-NE332-333AA	32.8516	27.8801	32.6689	28.273	30.7745	37.898	***	<0,001
PA-NENF332-335AAAA	8.38872	7.47401	7.81352	11.8975	9.42221	10.4158	***	<0,001
[truncated: 13 more rows]

## Sheet: Fig. 5E
Fig. 5E
[truncated: 21 more rows]

## Sheet: Fig. 5F
Fig. 5F
[truncated: 19 more rows]

## Sheet: FigS1
						Fig. S1E						Fig. S1J						Fig. S1B	frame_indices,x_coords,y_coords,contrasts,calibrated_values,fit_errors,diffblur_errors,neareast_neighbour_distances,selections		Fig. S1C	frame_indices,x_coords,y_coords,contrasts,calibrated_values,fit_errors,diffblur_errors,neareast_neighbour_distances,selections		Fig. S1D	frame_indices,x_coords,y_coords,contrasts,calibrated_values,fit_errors,diffblur_errors,neareast_neighbour_distances,selections		Fig. S1G	frame_indices,x_coords,y_coords,contrasts,calibrated_values,fit_errors,diffblur_errors,neareast_neighbour_distances,selections		Fig. S1H	frame_indices,x_coords,y_coords,contrasts,calibrated_values,fit_errors,diffblur_errors,neareast_neighbour_distances,selections		Fig. S1I	frame_indices,x_coords,y_coords,contrasts,calibrated_values,fit_errors,diffblur_errors,neareast_neighbour_distances,selections
[truncated: 42,028 more rows]

[truncated: 20 more sheets: FigS2, FigS4C, FigS4D, FigS4E, FigS4H, FigS4I, FigS4J, FigS5A, FigS5B, FigS5C, FigS5D, FigS5E, FigS5F, FigS5G, FigS5H, FigS5I, FigS5J, FigS5K, FigS5L, FigS7]
